# Supplementary material for: Potassium fertilization enhances both cereal yield and soil organic carbon: a meta-analysis
Source: Nat Commun. 2026 Mar 27;17:4521. doi: 10.1038/s41467-026-71154-z (PMC13195153; doi:10.1038/s41467-026-71154-z)
Supplement: Supplementary file 4 — Supplementary Data 1 [file 41467_2026_71154_MOESM4_ESM.xlsx]

## Sheet: Cereal yield
Reference list
Yield-limiting plant nutrients for maize production in northwest Ethiopia
Enhancing Rice Production by Potassium Management: Recommended Reasonable Fertilization Strategies in Different Inherent Soil Productivity Levels for a Sustainable Rice Production System
Enhancement in Productivity, Nutrients Use Efficiency, and Economics of Rice-Wheat Cropping Systems in India through FarmerÕs Participatory Approach
Potassium fertilisation with humic acid coated KCl in a sandy clay loam tropical soil
Impact of Banded Potassium on Crop Yield and Soil Potassium in Ridge-Till Planting
Potassium Accumulation and Corn Yield Related to Potassium Fertilizer Rate and Placement
Tillage and Potassium Management for Improving Yield, Physiological, and Biochemical Responses of Rainfed Lentil UnderMoistureStressedRice-Fallow
Potentials of straw return and potassium supply on maize (Zea mays L.) photosynthesis, dry matter accumulation and yield
Interaction of liming and long_term fertilization increased crop yield and phosphorus use efficiency (PUE) through mediating exchangeable cations in acidic soil under wheat_maize cropping system
Long-Term Effects of Manure and Inorganic Fertilizers on Yield and Soil Fertility for a Winter Wheat-Maize System in Jiangsu, China
Response of maize yield to nitrogen, phosphorus, potassium and sulphur rates on Andosols and Nitisols in Ethiopia
Response of maize for grain to potassium and magnesium fertilizers in soils with high lime contents
PARTICIPATORY ON-FARM CONSERVATION TILLAGE TRIAL IN THE ETHIOPIAN HIGHLAND VERTISOLS: THE IMPACT OF POTASSIUM APPLICATION ON CROP YIELDS
Fertilization, seeding date, and seeding rate for malting barley yield and quality in southern Alberta
Optimum potassium fertilization level for growth, yield and nutrient uptake of wheat (Triticum aestivum) in Vertisols of Northern Ethiopia
NITROGEN, PHOSPHORUS, AND POTASSIUM NUTRIENT EFFECTS ON GRAIN FILLING AND YIELD OF HIGH-YIELDING SUMMER CORN
NITROGEN, PHOSPHORUS, AND POTASSIUM EFFECTS ON GRAIN Sorghum PRODUCTION AND STALK ROT FOLLOWING ALFALFA AND BIRDSFOOT TREFOIL
Rice and wheat yield and soil potassium changes in response to potassium management in two soil types
Potassium nutrient response in the ricewheat cropping system in different agro-ecozones of Nepal
Long-Term Phosphorus and Potassium Application to Corn on Coastal Plain Soils
Effect of potassium fertilization on soil potassium pools and rice response in an intensive cropping system in China
Influence of continuous application of inorganic nutrients to a Maize_Wheat rotation on soil enzyme activity and grain quality in a rainfed Indian soil
Influence of potassium and magnesium fertilizer application on the yield and nutrient accumulation of maize genotypes under field conditions
Growth, Yields, and Nitrogen-Use Efficiency of Maize (Zea mays L.) and Mungbean (Vigna radiata L. Wilczek) as Affected by Potassium Fertilizer in Tropical South Asia
The effect of N, P and KCI fertilizers on grain yield and Cd concentration of malting barley
Fate of basal N and growth of crops cultivated under cassava-based intercropping system with reference to K application rate
Effects of Organic and Inorganic Fertilizers on Soil and Plant Nutrients and Yields of Pearl Millet and Wheat under Semi-arid Inceptisols in India
Effect of a decade-long chemical fertilizers and amendments application on potassium fractions and yield of maize_wheat in an acid Alfisol
Crop response of aerobic rice and winter wheat to nitrogen, phosphorus and potassium in a double cropping system
Growth and yield responses in wheat and barley to potassium supply under drought or moderately saline conditions in the south-west of Western Australia
Changes in Nitrogen, Phosphorus, and Potassium in a Long_Term Continuous Maize_Wheat Cropping System in India
Phosphorus, potassium and leucaena pruning interactions on corn in Haiti
WHEAT GROWTH AND NUTRIENT UPTAKE AFTER PHOSPHORUS AND POTASSIUM APPLICATIONS IN SALINE-SODIC FIELD OF SEMI-ARID REGION
Effect of foliar and soil potassium fertilisation on wheat yield and severity of Septoria tritici blotch
Effect of saline irrigation water on the leachability of salts, growth and chemical composition of wheat (Triticum aestivum L.) in saline-sodic soil supplemented with phosphorus and potassium
Nutrient Accumulation and Distribution Assessment in Response to Potassium Application under Maize_Soybean Intercropping System
The combination of straw return and appropriate K fertilizer amounts enhances both soil health and rice yield in Northeast China
Effects of straw returning and potassium fertilizer application on root characteristics and yield of spring maize in China inner Mongolia
Maize response to applied nutrients for West African savannas
Potassium management over 60 crops: A long-term study on an Oxisol under no-till
Phosphorus and Potassium Fertilizer Rate Verification for a Corn_Wheat_Soybean Rotation System in Tennessee
Potassium Fertilization in Rice_Wheat System across Northern India: Crop Performance and Soil Nutrients
Effects of Long-Term Straw Management and Potassium Fertilization on Crop Yield, Soil Properties, and Microbial Community in a Rice_Oilseed Rape Rotation
Long-term Chemical Fertilization Impacts on Kinetics of K Release, Wheat Yield, and K Uptake in a Typic Ustrochrept Soil of Punjab, India
Grain Sorghum Response to NPK Fertilizer in the Guinaea Savanna of Ghana
Response of Bread Wheat (Triticum aestivum L.) to Potassium (K) and Blended NPS Fertilizer Rates in the Nitisols of Southern Ethiopia
Effects of potassium fertilization on crops yield, potassium uptake and soil potassium fertility in rice-oilseed rape cropping systems
Effect of potassium and magnesium application on growth, yield and nutrient uptake of rainfed maize in the sub-montaneous region of Punjab, India
Fertilizer recommendation for foxtail millet based on yield response and nutrient accumulation
Foliar K application to rainfed wheat in a soil testing high K as an option to improve K use efficiency, grain yield and yield components
The effect of potassium and humic acid applications on yield and nutrient contents of wheat (Triticum aestivum L. var. Delfii) with same soil properties
Biomass, feed quality, mineral concentration and grain yield responses to potassium fertiliser of dual-purpose crops
5-year Effects of Potassium Fertilization Levels on Nutrition Balance and Yield in the Maize/Soybean Succession
Effect of fertilizer management on potassium dynamics and yield of rainfed lowland rice in Indonesia
Effect of long-term differentiated fertilisation regimes on greenhouse gas emissions from a subtropical rice-wheat cropping system
Response of crops to fertilizer application in volcanic soils
Effects of 42-year long-term fertilizer management on soil phosphorus availability, fractionation, adsorption_desorption isotherm and plant uptake in flooded tropical rice
Effect of inorganic fertilizers (N, P, K) on methane emission from tropical rice field of India
Effect of tillage and crop establishment, residue management and K fertilization on yield, K use efficiency and apparent K balance under ricemaize system in north-western India
Strong spatial-temporal patterns in maize yield response to nutrient additions in African smallholder farms
Long-term effects of potassium fertilization and straw return on soil potassium levels and crop yields in north-central China
Long-term effects of potassium fertilization on yield, efficiency, and soil fertility status in a rain-fed maize system in northeast China
Applying potassium fertilizer improves sheath rot disease tolerance and decreases grain yield loss in rice ( Oryza sativa L.)
Balanced fertilization over four decades has sustained soil microbial communities and improved soil fertility and rice productivity in red paddy soil
Crop yield and soil available potassium changes as affected by potassium rate in rice_wheat systems
Potassium supplying capacity of a red soil from eastern India after forty-two years of continuous cropping and fertilization
Yield trends of a long-term NPK experiment for intensive rice monoculture in the Mekong River Delta of Viet Nam
Carbon sequestration in an intensively cultivated sandy loam soil in the North China Plain as affected by compost and inorganic fertilizer application
Changes in soil fertility status of maize-wheat system due to long-term use of chemical fertilizers and amendments in an alfisol
Effect of Continuous Application of Fertilizers, Farmyard Manure and Lime on Soil Fertility and Productivity of the Maize-Wheat System in an Acid Alfisol
Effect of direct nitrogen and potassium and residual phosphorus fertilizers on soil chemical properties, microbial components and maize yield under long-term crop rotation
Effect of long-term mineral fertilizer application on soil enzyme activities and bacterial community composition
EFFECTS OF 30 YEARS REPEATED FERTILIZER APPLICATIONS ON SOIL PROPERTIES, MICROBES AND CROP YIELDS IN RICE_WHEAT CROPPING SYSTEMS
Effects of 40 years applications of inorganic and organic fertilization on soil bacterial community in a maize agroecosystem in northeast China
Effects of Continuous Use of Chemical Fertilizers and Manure on Soil Fertility and Productivity of Maize_Wheat under Rainfed Conditions of the Western Himalayas
Effects of Long-Term Mineral Fertilizer Application on Soil Nutrients, Yield, and Fungal Community Composition
Effects of long-term repeated mineral and organic fertilizer applications on soil nitrogen transformations
Effects of straw incorporation and potassium fertilizer on crop yields, soil organic carbon, and active carbon in the rice_wheat system
FACTOR PRODUCTIVITY TRENDS IN A RICE±WHEAT CROPPING SYSTEM UNDER LONG-TERM USE OF CHEMICAL FERTILIZERS
Impacts of long-term inorganic and organic fertilization on lignin in a Mollisol
Long term effects of inorganic fertilizer inputs on crop productivity in a rice-wheat cropping system
Long-term effects of fertilizer managements on crop yields and organic carbon storage of a typical rice_wheat agroecosystem of China
Long-term fertilization and residue return affect soil stoichiometry characteristics and labile soil organic matter fractions
Long-term fertilization effects on soil organic carbon sequestration in an Inceptisol
Long-term manure amendments and chemical fertilizers enhanced soil organic carbon sequestration in a wheat (Triticum aestivum L.)_maize (Zea mays L.) rotation system
Long-term fertilization impacts on corn yields and soil organic matter on a clay-loam soil in Northeast China
Net annual global warming potential and greenhouse gas intensity in Chinese double rice-cropping systems: a 3-year field measurement in long-term fertilizer experiments
Potassium and Residue Management Options to Enhance Productivity and Soil Quality in Zero Till Maize_Wheat Rotation
Potassium Balance under Soybean_wheat Cropping System in a 44 Year Old Long Term Fertilizer Experiment on a Vertisol
Soil organic carbon and physical properties as affected by long-term application of FYM and inorganic fertilizers in maize_wheat system
Soil physical fertility and crop performance as affected by long term application of FYM and inorganic fertilizers in rice_wheat system
The effect of fertilizer practices on N balance and global warming potential of maize_soybean_wheat rotations in Northeastern China
The trend of soil organic carbon, total nitrogen, and wheat and maize productivity under different long-term fertilizations in the upland fluvo-aquic soil of North China
Variation in Yield Gap Induced by Nitrogen, Phosphorus and Potassium Fertilizer in North China Plain
Wheat-derived soil organic carbon accumulates more than its maize counterpart in a wheat_maize cropping system after 21 years
Yield sustainability, soil organic carbon sequestration and nutrients balance under long-term combined application of manure and inorganic fertilizers in acidic paddy soil
Soil Organic Matter in a West Bengal Inceptisol after 30 Years of Multiple Cropping and Fertilization
Corn yields with organic and inorganic amendments under changing climate
Long-term effects of fertilization on some soil properties under rainfed soybean-wheat cropping in the Indian Himalayas
Effect of long-term chemical and organic fertilization on rice productivity, nutrient useefficiency, and balance under a rice-fallow-rice system
Trends of Yield and Soil Fertility in a Long-Term Wheat-Maize System
Wheat grain yield, phosphorus uptake and soil phosphorus fraction after 23 years of annual fertilizer application to an Andosol
Optimized Application of Nitrogen, Phosphorus, and Potassium Enhances Yield and Quality by Improving Nutrient Uptake Dynamics in Winter Wheat with Straw Return
Maize/peanut strip intercropping improves yield stability and potassium use efficiency
Indigenous nutrient supply and fertilizer use efficiency in rainfed lowland rice in eastern Uganda
Impact of potassium management on soil dynamics and crop uptake in rice systems
Identifying the critical potassium inputs for optimum yield, potassium use efficiency and soil fertility through potassium balance in a winter wheat-summer maize rotation system in North China
Effects of nutrient omission and landscape positions on grain sorghum production in northern Ethiopia
Effect of biochar and cattle manure fortified with potassium fertilizer on maize yield and soil properties
Balanced Fertilization of Winter Wheat with Potassium and Magnesium—An Effective Way to Manage Fertilizer Nitrogen Sustainably
Assessment of primary macronutrient deficiency of maize (Zea mays L.) through nutrient omission trials in Omo Nadda district, southwestern Ethiopia
11 years of controlled-release potassium fertilization reshaped maize ecosystems and drove sustainable soil quality: insights from physical-chemical-biological interactions
The impact of climate and potassium nutrition on crop yields: Insights from a 30-year Swiss long-term fertilization experiment
The microbial community, nutrient supply and crop yields differ along a potassium fertilizer gradient under wheat–maize doublecropping systems
Impacts of nitrogen (N), phosphorus (P), and potassium (K) fertilizers on maize yields, nutrient use efficiency, and soil nutrient balance: Insights from a long-term diverse NPK omission experiment in the North China Plain
Effective potassium management for sustainable crop production based on soil potassium availability
Winter wheat shoot and root phenotypic plasticity under fertilized and nutrient-deficient field conditions
ORGANIC FERTILIZER INCREASES SOIL ORGANIC CARBON AND CROP YIELD IN FOUR-YEAR TILLAGE AND CROP ROTATIONS ON THE LOESS PLATEAU, CHINA
Yield Response of Rice to Added Phosphorous and Potassium Fertilizer in the Dry Zone of Sri Lanka
Effect of Different Long-Term Potassium Dosages on Crop Yield and Potassium Use Efficiency in the Maize–Wheat Rotation System
Long-Term Organic Manure Substitution Increases Yield and Phosphorus Use Efficiency in a Double-Rice System by Altering Soil Phosphorus Uptake and Apparent Balance
Potassium Increases Nitrogen and Potassium Utilization Efficiency and Yield in Foxtail Millet
Straw Return Substituting Potassium Fertilizer Increases Crop Yield, Efficiency, and Quality in Maize-Wheat Rotation System
Fertilizer 15N balance in a soybean–maize–maize rotation system based on a 41-year long-term experiment in Northeast China
Optimizing rice yield, quality and nutrient use efficiency through combined application of nitrogen and potassium
Potassium and zinc improves physiological performance, nutrient use efficiency, and productivity of wheat
The impact of nutrient deficiency on the structure of soil microbial communities within a doublecropping system
Effects of potassium fertilization on grain yield, taste quality, and starch characteristics of rice (Oryza sativa L.) grain
Synergetic Effect of Potassium, Biochar and Cattle Manure on the Growth and Yield of Maize, and Soil Physio-Chemical Characteristics
Response of Crop Yield and Productivity Contribution Rate to Long-Term Different Fertilization in Northeast of China
Grain yield and soil potassium fertility changes arising from different potassium_bearing materials in rice–wheat rotation
Dynamics of potassium concentration in paddy field water, soil and plant affected by potassium fertilizer levels
Changes in fertility and microbial communities of red soil and their contribution to crop yield following long-term different fertilization
Responses of Soil Bacterial Communities and Enzyme Activities to Straw Return and Potassium Fertilization with Two Soils Under Soil Potassium Balance Condition in Rice–Wheat System
Response of wetland rice to potassium in farmersÕ fields of the Barind tract of Bangladesh
Effectiveness and efficiency of potassium fertilizer application to increase the production and quality of rice in entisols
Comparing the Nitrogen and Potassium Requirements of Canola and Wheat for Yield and Grain Quality
Increasing applications of potassium fertiliser to barley crops grown on deficient sandy soils increased grain yields while decreasing some foliar diseases
Irrigated grain Sorghum response to 55 years of nitrogen, phosphorus, and potassium fertilization
No-Till and Strip-Till Corn Production with Broadcast and Subsurface-Band Phosphorus and Potassium
Rate and Timing of Potassium Fertilization and Fungicide Influence Rice Yield and Stem Rot
Grain cadmium and zinc concentrations in wheat as affected by genotypic variation and potassium chloride fertilization
Crop yields, soil fertility and phosphorus fractions in response to long-term fertilization under the rice monoculture system on a calcareous soil
Trends in maize grain yields in a long-term fertilizer trial
The Askov long-term field experiment (1894_2021) represents a unique research platform

## Sheet: Soil organic carbon
Reference list
Balanced fertilization over four decades has sustained soil microbial communities and improved soil fertility and rice productivity in red paddy soil
Carbon sequestration and yields with long-term use of inorganic fertilizers and organic manure in a six-crop rotation system
Change of Organic Carbon Content and Its Fractions in Black Soil under Long_Term Application of Chemical Fertilizers and Recycled Organic Manure
Changes in soil aggregate-associated enzyme activities and nutrients under long-term chemical fertilizer applications in a phosphorus-limited paddy soil
Changes in soil fertility status of maize-wheat system due to long-term use of chemical fertilizers and amendments in an alfisol
Chemical and Biological Properties of Sandy Loam Soil in Response to Long-Term Organic–Mineral Fertilisation in a Warm-Summer Humid Continental Climate
Effect of 25-year fertilization on soil microbial biomass and community structure in a continuous corn cropping system
Effect of Continuous Application of Fertilizers, Farmyard Manure and Lime on Soil Fertility and Productivity of the Maize-Wheat System in an Acid Alfisol
Effect of direct nitrogen and potassium and residual phosphorus fertilizers on soil chemical properties, microbial components and maize yield under long-term crop rotation
Effect of Long Term Manuring on Carbon Sequestration Potential and Dynamics of Soil Organic Carbon Labile Pool Under Tropical RiceRice Agro-ecosystem
Effect of long-term differentiated fertilisation regimes on greenhouse gas emissions from a subtropical rice-wheat cropping system
Effect of Long-Term Fertilization on Ammonia-Oxidizing Microorganisms and Nitrification in Brown Soil of Northeast China
Effect of long-term mineral fertilizer application on soil enzyme activities and bacterial community composition
EFFECTS OF 30 YEARS REPEATED FERTILIZER APPLICATIONS ON SOIL PROPERTIES, MICROBES AND CROP YIELDS IN RICE–WHEAT CROPPING SYSTEMS
Effects of 40 years applications of inorganic and organic fertilization on soil bacterial community in a maize agroecosystem in northeast China
Effects of Continuous Use of Chemical Fertilizers and Manure on Soil Fertility and Productivity of Maize–Wheat under Rainfed Conditions of the Western Himalayas
Effects of Long-Term Mineral Fertilizer Application on Soil Nutrients, Yield, and Fungal Community Composition
Effects of Long-Term Straw Management and Potassium Fertilization on Crop Yield, Soil Properties, and Microbial Community in a Rice–Oilseed Rape Rotation
Effects of straw incorporation and potassium fertilizer on crop yields, soil organic carbon, and active carbon in the rice–wheat system
Evidence from nuclear magnetic resonance spectroscopy of the processes of soil organic carbon accumulation under long-term fertilizer management
FACTOR PRODUCTIVITY TRENDS IN A RICE±WHEAT CROPPING SYSTEM UNDER LONG-TERM USE OF CHEMICAL FERTILIZERS
Impact of fertilisers on soil properties and biomass yield under a long-term sweet sorghum cropping system
Impacts of long-term inorganic and organic fertilization on lignin in a Mollisol
Influence of continuous fertilization to a maize-wheat system on the changes in soil fertility
Linkages between ecoenzymatic stoichiometry and microbial community structure under long-term fertilization in paddy soil: A case study in China
Long term effects of inorganic fertilizer inputs on crop productivity in a rice-wheat cropping system
Long-term effect of fertilizer and manure application on soil-carbon sequestration and soil fertility under the wheat–wheat–maize cropping system in northwest China
Long-term effect of residue return and fertilization on microbial biomass and community composition of a clay loam soil
Long-term effects of fertilizer managements on crop yields and organic carbon storage of a typical rice–wheat agroecosystem of China
Long-term effects of potassium fertilization and straw return on soil potassium levels and crop yields in north-central China
Long-term fertilization effects on soil organic carbon sequestration in an Inceptisol
Long-term fertilization leads to specific PLFA finger-prints in Chinese Hapludults soil
Long-term manure amendments and chemical fertilizers enhanced soil organic carbon sequestration in a wheat (Triticum aestivum L.)–maize (Zea mays L.) rotation system
Long-term response of soil Olsen P and organic C to the depletion or addition of chemical and organic fertilizers
Long-term effects of manure and fertilization on soil organic matter and quality parameters of a calcareous soil in NW China
Long-term fertilization impacts on corn yields and soil organic matter on a clay-loam soil in Northeast China
Manure acts as a better fertilizer for increasing crop yields than synthetic fertilizer does by improving soil fertility
Micronutrients (Fe, Mn, Zn and Cu) balance under long-term application of fertilizer and manure in a tropical rice-rice system
Nitrogen Mineralization, Soil Microbial Biomass and Extracellular Enzyme Activities Regulated by Long-Term N Fertilizer Inputs: A Comparison Study from Upland and Paddy Soils in a Red Soil Region of China
Potassium and Residue Management Options to Enhance Productivity and Soil Quality in Zero Till Maize–Wheat Rotation
Potassium Balance under Soybean–wheat Cropping System in a 44 Year Old Long Term Fertilizer Experiment on a Vertisol
Soil carbon sequestration under long-term rice-based cropping systems of purple soil in Southwest China
Soil microbial biomass and extracellular enzymes regulate nitrogen mineralization in a wheat-maize cropping system after three decades of fertilization in a Chinese Ferrosol
Soil Organic Carbon Pool under Diverse Chemical Fertilizer Management in Huang-Huai-Hai Plains, China
Soil Organic Carbon, Black Carbon, and Enzyme Activity Under Long Term Fertilization
Soil Organic Carbon, Black Carbon, and Enzyme Activity Under LongTerm Fertilization
THE IMPACT OF THE LONG _ TERM FERTILISATION WITH MINERAL FERTILISERS ON THE CHEMICAL PROPERTIES OF VERTISOL (CENTRAL SERBIA)
The trend of soil organic carbon, total nitrogen, and wheat and maize productivity under different long-term fertilizations in the upland fluvo-aquic soil of North China
Variation in Yield Gap Induced by Nitrogen, Phosphorus and Potassium Fertilizer in North China Plain
Wheat-derived soil organic carbon accumulates more than its maize counterpart in a wheat–maize cropping system after 21 years
Yield sustainability, soil organic carbon sequestration and nutrients balance under long-term combined application of manure and inorganic fertilizers in acidic paddy soil
Soil Organic Matter in a West Bengal Inceptisol after 30 Years of Multiple Cropping and Fertilization
Corn yields with organic and inorganic amendments under changing climate
Chemical nature of soil organic carbon under different long-term fertilization regimes is coupled with changes in the bacterial community composition in a Calcaric Fluvisol
Long-term effects of fertilization on some soil properties under rainfed soybean-wheat cropping in the Indian Himalayas
Long-Term Fertilization and Lime-Induced Soil pH Changes Affect Nitrogen Use Efficiency and Grain Yields in Acidic Soil under Wheat-Maize Rotation
Nutrient management effects on organic carbon pools in a sandy loam soil under rice-wheat cropping
Effect of long-term chemical and organic fertilization on rice productivity, nutrient useefficiency, and balance under a rice-fallow-rice system
Trends of Yield and Soil Fertility in a Long-Term Wheat-Maize System
Wheat grain yield, phosphorus uptake and soil phosphorus fraction after 23 years of annual fertilizer application to an Andosol
Temperature sensitivity of soil organic carbon decomposition as affected by long-term fertilization under a soybean based cropping system in a sub-tropical Alfisol
Effect of biochar and cattle manure fortified with potassium fertilizer on maize yield and soil properties
The microbial community, nutrient supply and crop yields differ along a potassium fertilizer gradient under wheat–maize doublecropping systems
Impacts of nitrogen (N), phosphorus (P), and potassium (K) fertilizers on maize yields, nutrient use efficiency, and soil nutrient balance: Insights from a long-term diverse NPK omission experiment in the North China Plain
Winter wheat shoot and root phenotypic plasticity under fertilized and nutrient-deficient field conditions
ORGANIC FERTILIZER INCREASES SOIL ORGANIC CARBON AND CROP YIELD IN FOUR-YEAR TILLAGE AND CROP ROTATIONS ON THE LOESS PLATEAU, CHINA
Long-Term Organic Manure Substitution Increases Yield and Phosphorus Use Efficiency in a Double-Rice System by Altering Soil Phosphorus Uptake and Apparent Balance
Straw Return Substituting Potassium Fertilizer Increases Crop Yield, Efficiency, and Quality in Maize-Wheat Rotation System
Straw residue incorporation and potassium fertilization enhances soil aggregate stability by altering soil content of iron oxide and organic carbon in a rice–rape cropping system
Synergetic Effect of Potassium, Biochar and Cattle Manure on the Growth and Yield of Maize, and Soil Physio-Chemical Characteristics
Changes in fertility and microbial communities of red soil and their contribution to crop yield following long-term different fertilization
Responses of Soil Bacterial Communities and Enzyme Activities to Straw Return and Potassium Fertilization with Two Soils Under Soil Potassium Balance Condition in Rice–Wheat System
Influence of long-term inorganic fertilization and straw incorporation on soil organic carbon: Roles of enzyme activity, labile organic carbon fractions, soil aggregates, and microbial traits
11 years of controlled-release potassium fertilization reshaped maize ecosystems and drove sustainable soil quality: insights from physical-chemical-biological interactions
Crop yields, soil fertility and phosphorus fractions in response to long-term fertilization under the rice monoculture system on a calcareous soil
