# Supplementary material for: Potassium fertilization enhances both cereal yield and soil organic carbon: a meta-analysis
Source: Nat Commun. 2026 Mar 27;17:4521. doi: 10.1038/s41467-026-71154-z (PMC13195153; doi:10.1038/s41467-026-71154-z)
Supplement: Supplementary file 6 — Source Data [file 41467_2026_71154_MOESM6_ESM.xlsx]

## Sheet: Fig.1
Fig. 1a						Fig. 1b
the number of study	group	mean 95% CI	lower 95% CI	higher 95% CI		the number of study	group	mean 95% CI	lower 95% CI	higher 95% CI
897	All	19.2501	14.7217	23.9573		288	All	4.38656	0.949498	7.94065
40	K	7.48175	-4.17688	20.5589		10	K	-0.827468	-14.3242	14.7954
92	N	15.7286	5.88347	26.489		49	N	4.44221	-3.48518	13.0207
661	NP	23.7731	18.4594	29.3251		152	NP	6.29085	1.28396	11.5452
73	O	4.59879	-4.78094	14.9025		71	O	2.36151	-4.1491	9.31435
20	P	10.0866	-3.63239	25.7586		5	P	-2.32675	-21.9351	22.2069
163	K2SO4	16.199	6.0836	27.2789		63	K2SO4	4.22463	-3.25602	12.2837
555	KCl	21.1069	15.303	27.2028		128	KCl	6.11956	1.33256	11.1327
11	Mixed	3.99077	-23.077	40.5832		16	Mixed	-2.59883	-15.703	12.5424
453	Monoculture	15.5416	8.93628	22.5474		79	Monoculture	2.30508	-3.65836	8.63764
441	Rotation	22.0763	16.0588	28.4057		209	Rotation	5.33888	1.17526	9.67384
69	Barley	16.473	2.42028	32.4537		3	Barley	4.26167	-18.2391	32.9547
312	Maize	21.3068	14.2877	28.7571		122	Maize	4.09172	-1.17942	9.64402
12	Millet	16.1076	-21.7144	72.2025		1	Millet	1.9794	-64.2294	190.736
209	Rice	12.1203	3.8699	21.0259		1	Oat	1.78575	-25.9366	39.8848
14	Sorghum	0.892989	-21.4991	29.6724		60	Rice	2.99233	-3.90602	10.3859
281	Wheat	24.2907	17.095	31.9285		1	Sorghum	-5.62995	-55.0106	97.9513
559	C3	19.205	13.5872	25.1007		100	Wheat	5.9854	-0.118631	12.4625
338	C4	19.3332	12.7485	26.3024		164	C3	4.63874	0.145258	9.33385
165	>20 yr	17.0643	10.5255	23.99		124	C4	4.03666	-1.21284	9.56513
611	0-5 yr	22.8601	15.4765	30.7158		162	>20 yr	4.44859	0.546581	8.50203
35	10-15 yr	14.0383	-1.38273	31.8707		44	0-5 yr	11.465	-5.35855	31.2791
25	15-20 yr	12.9949	-7.14975	37.5101		35	10-15 yr	2.47494	-9.25386	15.7197
61	5-10 yr	22.1589	6.41503	40.2319		31	15-20 yr	1.9916	-8.98128	14.2873
302	China & East Asia	12.9453	6.58557	19.6844		16	5-10 yr	5.3373	-15.7483	31.7
77	Europe & North America	13.7409	-1.54809	31.4041		183	China & East Asia	4.03776	-0.121728	8.37048
204	South & Southeast Asia	30.76	20.6471	41.7207		9	Europe & North America	1.81959	-10.5497	15.8993
63	Sub-Saharan Africa	19.6739	0.0995666	43.0761		92	South & Southeast Asia	7.54152	0.437525	15.148

## Sheet: Fig.2
Fig. 2a				Fig. 2b
group	predictor variable	relative influence		group	predictor variable	relative influence
Climate	MAP	24.3565		Fertilizer	Duration	21.3756
Soil	pH	13.9991		Soil	Clay	18.8944
Fertilizer	potassium.rate	13.7304		Fertilizer	treatment	13.2075
Fertilizer	treatment	8.4393		Soil	pH	11.8825
Climate	MAT	8.18634		Climate	MAT	11.0945
Crop	crop	6.9378		Fertilizer	potassium.rate	3.99501
Soil	SOC	5.91206		Soil	AK	3.91002
Fertilizer	Duration	5.30273		Soil	SOC	2.93985
Soil	Clay	3.31312		Soil	AN	2.75131
Soil	AP	2.52805		Soil	TP	2.56042
Soil	TN	2.3707		Soil	TN	1.84726
Soil	AK	1.73397		Fertilizer	potassium.type	1.70836
Soil	TP	1.58886		Soil	BD	1.39762
Soil	BD	0.81432		Soil	AP	0.928735
Fertilizer	potassium.type	0.294015		Climate	MAP	0.545006
Soil	AN	0.267322		Soil	TK	0.543992
Soil	TK	0.216795		Crop	crop	0.342113
Crop	crop.system	0.00865079		Crop	crop.system	0.0757823

## Sheet: Fig.3
Mean annual temperature	Mean annual precipitation	Soil pH	Potassium application rate	lnratio_yield	weight
18	1600	NA	58	0.284967	3
18	1600	NA	58	-0.270646	3
18	1600	NA	58	-0.0916035	3
18	1600	NA	58	-0.0833816	3
18	1600	NA	58	-0.104808	3
18	1600	NA	58	-0.243496	3
18	1600	NA	58	-0.0264666	3
18	1600	NA	58	0.165514	3
18	1600	NA	58	0.0143201	3
18	1600	NA	58	0.0563529	3
18	1600	NA	58	-0.118686	3
18	1600	NA	58	0.052368	3
21.3	546.1	5.7	60	0.0849494	4.5
21.3	546.1	5.7	120	0.139594	4.5
21.3	546.1	5.7	180	0.0743425	5
23.2148	712	7.75	30	0.047628	1.5
25.414	1171	7.2	40	0.0825866	1.5
16.1217	1831	6.56	60	0.207815	1.5
22.3977	1157	7.23	10	0.181317	1.5
25.8163	1550	5.7	25	0.143455	1.5
25.805	802	7.92	40	0.182322	1.5
25.074	1029	7.49	60	0.10158	1.5
23.1472	1377	7.32	40	0.207876	1.5
23.2148	712	7.75	30	0.0808877	1.5
25.414	1171	7.2	40	0.424883	1.5
16.1217	1831	6.56	60	0.136095	1.5
22.3977	1157	7.23	10	0.162961	1.5
25.8163	1550	5.7	25	0.162859	1.5
25.805	802	7.92	40	0.101057	1.5
25.074	1029	7.49	60	0.0964603	1.5
23.1472	1377	7.32	40	0.136028	1.5
23.2148	712	7.75	25	0.0647202	1.5
25.414	1171	7.2	10	0.0751206	1.5
16.1217	1831	6.56	10	0.143302	1.5
22.3977	1157	7.23	20	0.22561	1.5
25.8163	1550	5.7	10	0.173133	1.5
25.805	802	7.92	20	0.16293	1.5
25.074	1029	7.49	25	0.128541	1.5
23.1472	1377	7.32	10	0.184093	1.5
23.2148	712	7.75	25	0.103032	1.5
25.414	1171	7.2	10	0.384074	1.5
16.1217	1831	6.56	10	0.165759	1.5
22.3977	1157	7.23	20	0.183751	1.5
25.8163	1550	5.7	10	0.146603	1.5
25.805	802	7.92	20	0.13815	1.5
25.074	1029	7.49	25	0.11626	1.5
23.1472	1377	7.32	10	0.186647	1.5
20.7485	1261	NA	80	1.21926	1.3
20.7485	1261	NA	80	0.965622	1.3
20.7485	1261	NA	80	1.06045	1.3
20.7485	1261	NA	80	1.18411	1.3
7.17517	759	NA	19	0.0579136	3
6.68733	826	NA	37	-0.0420267	3
5.8755	532	NA	56	0.000949217	3
7.17517	759	NA	74	0.059886	3
6.68733	826	NA	19	0.00349651	3
5.8755	532	NA	37	0.00756863	3
7.17517	759	NA	56	0.0389793	3
6.68733	826	NA	74	0.031037	3
5.8755	532	NA	19	0.0317784	3
7.17517	759	NA	37	0.0774646	3
6.68733	826	NA	56	-0.00879513	3
5.8755	532	NA	74	-0.0357699	3
15.3623	1174	NA	56	0.0550598	3.5
15.3623	1174	NA	112	0.0727594	3.5
15.3623	1174	NA	168	0.0727594	3.5
15.3623	1174	NA	224	0.0639487	3.5
15.3623	1174	NA	56	0.0186921	3.5
15.3623	1174	NA	112	0.0901511	3.5
15.3623	1174	NA	168	0.0639487	3.5
15.3623	1174	NA	224	0.081493	3.5
27.7	1638	6.94	20	-0.01789	2.5
27.7	1638	6.94	20	0.319096	2.5
27.7	1638	6.94	20	0.204534	2.5
27.7	1638	6.94	20	0.0184401	2.5
27.7	1638	6.94	20	0.256991	2.5
27.7	1638	6.94	20	0.449448	2.5
20.9	215.2	7.6	30	0.0619641	4
20.9	215.2	7.6	45	0.128071	4
20.9	215.2	7.6	60	0.12797	4
20.9	215.2	7.6	30	0.0511881	4
20.9	215.2	7.6	45	0.0952124	4
20.9	215.2	7.6	60	0.11818	4
17.8	1290	5.7	120	0.586756	15.5
17.8	1290	5.7	120	0.754919	15.5
14.655	692	8.3	93	0.287476	12
14.655	692	8.3	93	0.0490596	12
14.655	692	8.3	93	0.154782	12
14.655	692	8.3	93	0.0140172	12
12.867	835	6.6	17	0.406164	3
12.867	835	6.6	33	0.134737	3
12.867	835	6.6	50	0.337898	3
12.867	835	6.6	66	0.348168	3
12.867	835	6.6	83	0.376119	3
12.867	835	6.6	100	0.385835	3
12.867	835	6.6	116	0.206117	3
19.226	1511	5.6	17	-0.00653779	3
19.226	1511	5.6	33	-0.164179	3
19.226	1511	5.6	50	-0.247663	3
19.226	1511	5.6	66	-0.125504	3
19.226	1511	5.6	83	-0.180905	3
19.226	1511	5.6	100	-0.111237	3
19.226	1511	5.6	116	-0.19032	3
10.1412	327	NA	40	0.0969872	3
10.1412	327	NA	40	0.20932	3
10.1412	327	NA	40	0.141052	3
16.0427	1045	NA	50	0.123233	2.5
16.0427	1045	NA	50	0.373346	2.5
16.0427	1045	NA	50	0.233615	2.5
5.478	336	NA	30	0.0184372	3.5
5.478	336	NA	60	0.0489965	3.5
5.478	336	NA	30	0.0232488	3.5
5.478	336	NA	60	0.0275626	3.5
17.75	507	7.61	30	0.621872	3
17.75	507	7.61	60	0.851953	3
17.75	507	7.61	90	0.996645	3
14.7105	692	NA	112	0.0155042	2.5
12.6383	1006	6.7	70	0.0282143	3
12.6383	1006	6.7	140	-0.0236853	3
12.6383	1006	6.7	70	0.103096	3
12.6383	1006	6.7	140	0.0972679	3
14.5	992	7.4	50	0.0238675	4.5
14.5	992	7.4	50	0.0296758	4.5
17.5	1150	5.6	50	0.0528814	4.5
23.5	2290	6.2	15	0.359051	3.5
23.5	2290	6.2	30	0.426181	3.5
23.5	2290	6.2	45	0.397824	3.5
23.5	2290	6.2	60	0.447694	3.5
23.5	2290	6.2	75	0.525466	3.5
23.5	2290	6.2	90	0.529396	3.5
23.5	2290	6.2	15	1.24117	3.5
23.5	2290	6.2	30	1.45735	3.5
23.5	2290	6.2	45	1.68772	3.5
23.5	2290	6.2	60	1.64483	3.5
23.5	2290	6.2	75	1.59546	3.5
23.5	2290	6.2	90	1.6776	3.5
14.5	2370	6.2	15	0.42131	3
14.5	2370	6.2	30	0.516682	3
14.5	2370	6.2	45	0.495877	3
14.5	2370	6.2	60	0.499322	3
14.5	2370	6.2	75	0.52981	3
14.5	2370	6.2	90	0.517296	3
14.5	2370	6.2	15	0.998647	3
14.5	2370	6.2	30	1.00113	3
14.5	2370	6.2	45	1.0171	3
14.5	2370	6.2	60	1.08504	3
14.5	2370	6.2	75	0.911786	3
14.5	2370	6.2	90	1.07473	3
23.75	1423	5.8	15	0.657376	3
23.75	1423	5.8	30	0.658712	3
23.75	1423	5.8	45	0.412959	3
23.75	1423	5.8	60	0.764973	3
23.75	1423	5.8	75	0.580669	3
23.75	1423	5.8	90	0.737907	3
23.75	1423	5.8	15	0.868317	3
23.75	1423	5.8	30	0.992784	3
23.75	1423	5.8	45	1.01134	3
23.75	1423	5.8	60	1.16836	3
23.75	1423	5.8	75	1.08819	3
23.75	1423	5.8	90	1.08261	3
18.9078	1206	NA	53.8009	0.4099	7.5
18.9078	1206	NA	107.602	0.182322	7.5
19.8048	1309	NA	53.8009	-0.0119762	7.5
19.8048	1309	NA	107.602	-0.0240976	7.5
17.5	1464	7.8	100	0.108377	3.5
17.5	1464	7.8	100	0.116895	3.5
17.5	1416	4.8	100	0.0296994	3
17.5	1416	4.8	100	0.311621	3
18.2028	1778	NA	33.2	0.535518	7
18.2028	1778	NA	16.6	0.402458	7
18.731	713	7.63	100	0.145189	2.5
18.731	713	7.63	200	0.16011	2.5
18.731	713	7.63	100	0.0828155	2.5
18.731	713	7.63	200	0.0828155	2.5
18.731	713	7.63	100	-0.00628425	2.5
18.731	713	7.63	200	0.0248376	2.5
18.731	713	7.63	100	0.051741	2.5
18.731	713	7.63	200	0.0968281	2.5
18.731	713	7.63	100	0.0133464	2.5
18.731	713	7.63	200	0.00857269	2.5
18.731	713	7.63	100	0.0765294	2.5
18.731	713	7.63	200	0.0867203	2.5
18.731	713	7.63	100	0.00409565	2.5
18.731	713	7.63	200	0.0411541	2.5
18.731	713	7.63	100	0.0619283	2.5
18.731	713	7.63	200	0.0880846	2.5
18.731	713	7.63	100	0.107705	2.5
18.731	713	7.63	200	0.132247	2.5
18.731	713	7.63	100	0.0220671	2.5
18.731	713	7.63	200	0.0662794	2.5
18.731	713	7.63	100	-0.00500595	2.5
18.731	713	7.63	200	0.00332742	2.5
18.731	713	7.63	100	0.0554337	2.5
18.731	713	7.63	200	0.138922	2.5
28.6	1124	6.46	40	0.647119	2.5
28.6	1124	6.46	80	0.767516	2.5
28.6	1124	6.46	120	0.952702	2.5
28.6	1124	6.46	160	0.962269	2.5
32.1	398	6.46	40	0.764806	2.5
32.1	398	6.46	80	1.01709	2.5
32.1	398	6.46	120	1.08156	2.5
32.1	398	6.46	160	1.13473	2.5
2.50517	504	NA	83	0.186756	3.5
2.50517	504	NA	83	-0.00328408	3.5
2.50517	504	NA	83	-0.282363	3.5
2.50517	504	NA	83	0.132622	3.5
2.50517	504	NA	83	-0.0310906	3.5
2.50517	504	NA	83	-0.0130721	3.5
2.50517	504	NA	83	-0.0737662	3.5
2.50517	504	NA	83	0.0267157	3.5
2.50517	504	NA	83	0.064843	3.5
2.50517	504	NA	83	0.061142	3.5
2.50517	504	NA	83	0	3.5
2.50517	504	NA	83	0.0232092	3.5
2.50517	504	NA	83	-0.187893	3.5
2.50517	504	NA	83	0.0394788	3.5
2.50517	504	NA	83	-0.0845574	3.5
2.50517	504	NA	83	-0.0196962	3.5
2.50517	504	NA	83	-0.364039	3.5
2.50517	504	NA	83	-0.201724	3.5
2.50517	504	NA	83	-0.0993463	3.5
2.50517	504	NA	83	-0.0460204	3.5
2.50517	504	NA	83	0.0183798	3.5
2.50517	504	NA	83	0.0785903	3.5
2.50517	504	NA	83	0.110216	3.5
2.50517	504	NA	83	0.11665	3.5
26.822	2243	5.1	30	0.383826	3
26.822	2243	5.1	60	0.342353	3
25.3273	768	8.2	60	0.0762524	2.5
23.4073	2750	5.8	30	0.488071	3
23.4073	2750	5.8	40	0.780116	3
14.8	824	7.5	62.2	-0.102654	2.5
14.8	824	7.5	74.7	0.185142	2.5
14.8	824	7.5	62.2	-0.0512933	2.5
14.8	824	7.5	74.7	0.0307717	2.5
18.5	789	4.7	20	0.268264	2
18.5	789	4.7	40	0.356675	2
18.5	789	4.7	120	0.317453	2
18.5	789	4.7	20	0.284932	2
18.5	789	4.7	40	0.434349	2
18.5	789	4.7	120	0.465875	2
23.506	760	8.2	33	0.0460964	13
23.506	760	8.2	33	0.0705989	13
20	2200	6.7	40	0.173769	3
20	2200	6.7	80	0.209918	3
20	2200	6.7	40	0.231054	3
20	2200	6.7	80	0.360526	3
26.5	1800	7.6	20	-0.0668087	3
26.5	1800	7.6	40	0.185717	3
26.5	1800	7.6	80	0.075322	3
26.5	1800	7.6	40	0.242012	3
26.5	1800	7.6	20	0.11294	3
26.5	1800	7.6	40	0.208545	3
26.5	1800	7.6	80	0.517326	3
26.5	1800	7.6	40	0.652617	3
26.5	1800	7.6	80	0.820233	3
22.5	1600	6.5	20	0.30973	2.5
22.5	1600	6.5	40	0.377476	2.5
22.5	1600	6.5	80	0.366499	2.5
22.5	1600	6.5	40	0.405465	2.5
22.5	1600	6.5	20	0.516216	2.5
22.5	1600	6.5	40	0.661108	2.5
22.5	1600	6.5	80	0.692246	2.5
22.5	1600	6.5	40	0.674377	2.5
22.5	1600	6.5	80	0.547739	2.5
24.1318	419	NA	75	0.407347	3
24.1318	419	NA	150	0.631993	3
24.1318	419	NA	75	0.252153	3
24.1318	419	NA	150	0.263815	3
24.1318	419	NA	75	0.153703	3
24.1318	419	NA	150	0.188052	3
15.5633	187	6.8	60	0.629866	2.5
15.5633	187	6.8	60	0.561315	2.5
15.5633	187	6.8	60	0.560432	2.5
22.778	539	8.24	NA	0.074108	3.5
22.778	539	8.24	NA	0.0339016	3.5
22.778	539	8.24	NA	0.117783	3.5
22.778	539	8.24	NA	0.0377403	3.5
19.5	106.89	NA	40	0.0205852	2.5
19.5	106.89	NA	80	0.179687	2.5
20.6	467	6.82	30	0.0899989	3
20.6	467	6.82	60	0.161005	3
20.6	467	6.82	90	0.153764	3
20.6	467	6.82	120	0.123118	3
20.6	467	6.82	150	0.113182	3
20.6	467	6.82	180	0.0841724	3
20.6	467	6.82	30	0.0539845	3
20.6	467	6.82	60	0.103134	3
20.6	467	6.82	90	0.138684	3
20.6	467	6.82	120	0.108136	3
20.6	467	6.82	150	0.090299	3
20.6	467	6.82	180	0.0554719	3
20.3	651	7.7	90	0.107174	3.5
20.3	651	7.7	90	0.0661539	3.5
22.1	734	7.5	90	0.12204	3.5
22.1	734	7.5	90	0.0589076	3.5
22.7	413	7.6	90	0.117633	3.5
22.7	413	7.6	90	0.0600271	3.5
24.9888	942	5.9	10	0.0643079	2.5
24.9888	942	5.9	20	-0.0111318	2.5
24.9888	942	5.9	30	0.0397882	2.5
20.5833	1632	NA	33	0.134059	4.5
20.5833	1632	NA	66	0.105993	4.5
20.5833	1632	NA	99	0.129744	4.5
20.5833	1632	NA	132	0.190841	4.5
20.5833	1632	NA	165	0.149317	4.5
20.5833	1632	NA	33	0.123081	7
20.5833	1632	NA	66	0.0562976	7
20.5833	1632	NA	99	0.0658004	7
20.5833	1632	NA	132	0.0904007	7
20.5833	1632	NA	165	0.0658004	7
20.5833	1632	NA	33	0.591724	2.5
20.5833	1632	NA	66	0.773312	2.5
20.5833	1632	NA	99	1.01386	2.5
20.5833	1632	NA	132	1.06466	2.5
20.5833	1632	NA	165	1.0042	2.5
14.6908	1484.29	5.91	47	-0.00588583	3
13.9595	1352.86	5.98	47	0.0830666	3
14.6908	1484.29	5.91	93	0.0592428	3
13.9595	1352.86	5.98	93	0.0684678	3
14.6908	1484.29	5.91	139	0.0162984	3
13.9595	1352.86	5.98	139	0.0156253	3
14.6908	1484.29	5.91	186	0.0425107	3
13.9595	1352.86	5.98	186	-0.146742	3
14.6908	1484.29	5.91	47	-0.00232288	4
13.9595	1352.86	5.98	47	0.121772	4
14.6908	1484.29	5.91	93	0.0023175	4
13.9595	1352.86	5.98	93	0.180521	4
14.6908	1484.29	5.91	139	0.0183913	4
13.9595	1352.86	5.98	139	0.108951	4
14.6908	1484.29	5.91	186	0.00462964	4
13.9595	1352.86	5.98	186	0.121772	4
23.3903	450	NA	63	0.0968498	1
24.4553	810	NA	63	0.151231	1
26.0485	900	NA	63	0.315081	1
25.082	1050	NA	63	0.113329	1
25.6913	1166	NA	63	0.273293	1
23.3903	450	NA	63	0.0425596	1
24.4553	810	NA	63	0.150823	1
26.0485	900	NA	63	0.14842	1
25.082	1050	NA	63	0.102654	1
25.6913	1166	NA	63	0.24686	1
15	1140	5.97	90	0.233777	6.5
15	1140	5.97	90	0.232319	6.5
-0.501167	61	8.8	41	0.0957071	21
-0.501167	61	8.8	82	0.08183	21
27.3588	975	6.2	40	0.0184039	2.5
17.6298	1250	5.86	25	0.107631	2
17.6298	1250	5.86	50	0.994934	2
17.6298	1250	5.86	75	0.934309	2
17.6298	1250	5.86	25	0.195309	2
17.6298	1250	5.86	50	0.611469	2
17.6298	1250	5.86	75	0.668332	2
17.6298	1250	5.86	25	0.113867	2
17.6298	1250	5.86	50	0.403789	2
17.6298	1250	5.86	75	0.366177	2
17.6298	1250	5.86	25	0.232705	2
17.6298	1250	5.86	50	0.639323	2
17.6298	1250	5.86	75	0.40692	2
17.6298	1250	5.86	25	0.0883492	2
17.6298	1250	5.86	50	0.266372	2
17.6298	1250	5.86	75	0.138539	2
17.0923	1407	4.8	84	0.0528251	3
17.1953	1254	7.8	45	0.0414329	3.5
6.77883	566	5.3	45	0.040468	4.5
17.3213	1150	6.3	105	0.0547182	3
17.0923	1407	4.8	120	0.0716623	3
17.1953	1254	7.8	90	0.0537579	3.5
6.77883	566	5.3	90	0.0684027	4.5
17.3213	1150	6.3	150	0.0653116	3
17.0923	1407	4.8	156	0.0847486	3
17.1953	1254	7.8	135	0.0637303	3.5
6.77883	566	5.3	135	0.0725264	4.5
17.3213	1150	6.3	195	0.0695177	3
17.0923	1407	4.8	192	0.0847486	3
17.1953	1254	7.8	180	0.0692279	3.5
6.77883	566	5.3	180	0.0793617	4.5
23.2142	950	8.1	20	0.0837832	3
23.2142	950	8.1	30	0.1432	3
23.2142	950	8.1	40	0.175543	3
13	688.3	7.4	75	0.266	2.5
13	688.3	7.4	150	0.231572	2.5
13	688.3	7.4	225	0.219383	2.5
16.35	551	6.8	50	0.0345468	7
16.35	551	6.8	50	-0.0367699	7
8.766	458	7.42	10	0.0191468	2.5
8.766	458	7.42	20	0.0277242	2.5
8.766	458	7.42	10	0.00487362	2.5
8.766	458	7.42	20	0.0647181	2.5
8.766	458	7.42	10	0.0352497	2.5
8.766	458	7.42	20	0.0284348	2.5
12.7537	694	4.98	25	0.284482	2.5
12.7537	694	4.98	50	0.301169	2.5
12.7537	694	4.98	100	0.382847	2.5
12.7537	694	5.55	12.5	0.583682	2.5
12.7537	694	5.55	25	0.759987	2.5
12.7537	694	5.55	50	0.808367	2.5
12.7537	694	5.55	100	0.962224	2.5
12.7537	694	5.55	150	0.991714	2.5
25	1313	5.2	15	0.0867914	4.5
25	1313	5.2	30	0.188546	4.5
25	1313	5.2	45	0.296582	4.5
25	1313	5.2	60	0.390488	4.5
25	1313	5.2	75	0.476339	4.5
25	1313	5.2	90	0.336717	4.5
25	1313	5.2	120	0.339361	4.5
25	1313	5.2	150	0.101831	4.5
26.9573	1465	5.3	60	0.0282372	4
26.9573	1465	5.3	60	-0.0546142	4
26.9573	1465	5.3	60	0.117376	4
26.9573	1465	5.3	60	0.0173415	4
17.8608	1141	NA	50	-0.249427	2
17.8608	1141	NA	50	0.437851	2
17.8608	1141	NA	50	0.593905	2
17.8608	1141	NA	50	0.377529	2
28.4318	547	NA	42	0.0167528	3
28.4318	547	NA	83	0.0285841	3
28.4318	547	NA	125	0.0502135	3
28.4318	547	NA	166	0.0458814	3
28.4318	547	NA	208	0.0485054	3
28.4318	547	NA	249	0.0167439	3
17.8158	1320	NA	42	0.0255136	3
17.8158	1320	NA	83	0.0622356	3
17.8158	1320	NA	125	0.129805	3
17.8158	1320	NA	166	0.12636	3
17.8158	1320	NA	208	0.0746672	3
17.8158	1320	NA	249	0.0503923	3
26.9718	1500	6.6	30	0.125502	22.5
26.9718	1500	6.6	30	0.0962168	22.5
26.9718	1500	6.6	40	0.179424	22.5
26.9718	1500	6.6	40	0.100802	22.5
27.7	1550	6.8	60	0.436605	3
27.7	1550	6.8	60	0.0635134	3
24.2508	952	7.86	NA	0.078422	4.5
24.2508	952	7.86	NA	0.0896888	4.5
24.2508	952	7.86	NA	0.0237541	4.5
24.2508	952	7.86	NA	0.0501897	4.5
21.8942	1800	NA	60	0.386773	2
12.5	490	8.6	150	0.0961532	12.5
12.5	490	8.6	150	0.0594955	12.5
12.5	490	8.6	150	0.235035	12.5
12.5	490	8.6	150	0.120164	12.5
4.5	700	6.4	113	0.157629	3
4.5	700	6.4	225	0.0930904	3
17.2545	1409	NA	60	0.162197	2.5
17.2545	1409	NA	120	0.319061	2.5
17.2545	1409	NA	180	0.357599	2.5
17.2	1549	6.9	75	0.0609583	21
17.2	1549	6.9	75	0.0461061	21
17.2	1549	6.9	75	0.192586	21
17.2	1549	6.9	75	0.0684906	21
15.5	1000	5	63	0.543836	5.5
15.5	1000	5	90	0.644014	5.5
15.5	1000	5	117	0.622195	5.5
15.5	1000	5	144	0.611105	5.5
15.5	1000	5	84	0.0871167	5.5
15.5	1000	5	120	0.146718	5.5
15.5	1000	5	156	0.135741	5.5
15.5	1000	5	192	0.154331	5.5
23.1	1450	5.3	33	-0.0181605	22.5
NA	NA	5.2	25	0.0357607	6
NA	NA	5.2	25	0.0162275	6
NA	NA	5.2	25	-0.0127797	6
NA	NA	5.2	25	0.013423	6
NA	NA	5.2	25	0.00447428	6
NA	NA	5.2	25	-0.0148518	6
NA	NA	5.2	25	-0.0442333	6
NA	NA	5.2	25	0.0293276	6
13.9	615	NA	124.5	0.0522662	12.5
13.9	615	NA	124.5	0.0682431	12.5
17.5	2213	5.8	26	1.02617	20.5
17.5	2213	5.8	18	0.552379	20.5
18	2750	5.8	25	0.489995	23
18	2750	5.8	33	0.597059	23
17.9	680	6	60	0.628884	32.5
11.8378	693	6.8	112	0.0183749	20
11.8378	693	6.8	112	0.185658	20
13	1300	6.3	60	0.144774	16.5
13	1300	6.3	60	0.0256424	16.5
13	1300	6.3	90	0.0252326	16.5
13	1300	6.3	60	0.0186921	16.5
5.5	550	7.6	68	0.140773	21.5
5.5	550	7.6	68	0.0820714	21.5
23.4907	924	6.3	30	0.19671	10
23.4907	924	6.3	25	0.303186	10
13.5	625	6.8	135	-0.0209253	20.5
13.5	625	6.8	135	0.151515	20.5
13.9	615	NA	124	0.0238519	10.5
13.9	615	NA	124	0.0226679	10.5
17.2	1000	7.66	80	0.0766933	5
17.2	1000	7.66	30	0.0326441	5
17.2	1000	7.66	180	0.0855812	5
17.2	1000	7.66	50	0.0493642	5
16.5	1200	5.51	60	0.0500038	5
16.5	1200	5.51	30	0.0212607	5
16.5	1200	5.51	200	2.06694	5
16.5	1200	5.51	50	0.162515	5
24.5335	1401	NA	40	-0.0259755	9.5
24.5335	1401	NA	40	-0.0161554	9.5
24.5335	1401	NA	40	0.0327898	9.5
24.5335	1401	NA	40	0.0111525	9.5
25.1812	1060	NA	40	0.16284	9.5
25.1812	1060	NA	40	0.0585942	9.5
25.1812	1060	NA	40	0.0728613	9.5
25.1812	1060	NA	40	0.0524902	9.5
25.7207	911	NA	40	0.159507	9.5
25.7207	911	NA	40	0.0291566	9.5
25.7207	911	NA	40	0.0631789	9.5
25.7207	911	NA	40	0.0591889	9.5
24.7787	1150	NA	40	-0.0796882	9.5
24.7787	1150	NA	40	0.0137933	9.5
24.7787	1150	NA	40	-0.0273055	9.5
24.7787	1150	NA	40	-0.297131	9.5
5.5	575	NA	82.5	0.259358	15
25.8605	1100	7.7	33	0.0234059	10.25
25.8605	1100	7.7	33	0.0689255	10.25
15.7	1128	6.8	137.5	-0.0439427	14
15.7	1128	6.8	137.5	0.0206581	14
15.7	1128	6.8	137.5	0.0587961	14
15.7	1128	6.8	137.5	0.0617377	14
15.7	1128	6.8	137.5	0.0586521	14
15.7	1128	6.8	137.5	0.033743	14
15.7	1128	6.8	137.5	0.0288318	14
15.7	1128	6.8	137.5	0.0358388	14
4.8	615	NA	75	0.0339811	17
4.8	615	NA	75	0.00582965	17
4.8	615	NA	75	0.0669664	17
4.8	615	NA	75	-0.0100746	17
4.8	615	NA	75	0.00514131	17
4.8	615	NA	75	0.0248889	17
4.8	615	NA	75	0.00476431	17
4.8	615	NA	75	-0.0131781	17
4.8	615	NA	75	-0.0306688	17
4.8	615	NA	75	-0.0386418	17
4.8	615	NA	75	-0.00138362	17
4.8	615	NA	75	0.0524464	17
24	650	8.3	40	0.112349	24
24	650	8.3	40	0.101314	24
14.4	647	8.3	82.5	0.212657	13
14.4	647	8.3	82.5	0.0565298	13
14.4	647	8.3	93.75	0.186848	13
14.4	647	8.3	93.75	0.0678685	13
5.079	570	6.7	68.5	0.141226	13.5
5.079	570	6.7	68.5	0.0321374	13.5
5.079	570	6.7	68.5	0.074108	13.5
5.079	570	6.7	68.5	0.0933319	13.5
5.079	570	6.7	68.5	-0.0139472	13.5
5.079	570	6.7	68.5	0.0195366	13.5
5.079	570	6.7	68.5	0.0314448	13.5
5.079	570	6.7	68.5	0.0118485	13.5
5.079	570	6.7	68.5	-0.00133422	13.5
5.079	570	6.7	68.5	-0.0406755	13.5
5.079	570	6.7	68.5	0.0242513	13.5
5.079	570	6.7	68.5	0.0749013	13.5
16.5	1448	NA	85	0.144708	11.5
16.5	1448	NA	85	0.0105821	11.5
24.9952	719	8.33	30	0.40016	3.5
24.9952	719	8.33	60	0.245122	3.5
24.9952	719	8.33	90	0.238892	3.5
24.9952	719	8.33	30	0.121931	3.5
24.9952	719	8.33	60	0.232575	3.5
24.9952	719	8.33	90	0.224639	3.5
24.9952	719	8.33	30	0.116744	3.5
24.9952	719	8.33	60	0.219398	3.5
24.9952	719	8.33	90	0.213754	3.5
24.9952	719	8.33	30	0.115427	3.5
24.9952	719	8.33	60	0.220788	3.5
24.9952	719	8.33	90	0.213212	3.5
24.9952	719	8.33	30	0.112156	3.5
24.9952	719	8.33	60	0.231192	3.5
24.9952	719	8.33	90	0.219095	3.5
24.9952	719	8.33	30	0.106315	3.5
24.9952	719	8.33	60	0.219797	3.5
24.9952	719	8.33	90	0.208236	3.5
24.9952	719	8.33	30	0.102654	3.5
24.9952	719	8.33	60	0.210451	3.5
24.9952	719	8.33	90	0.199441	3.5
24.9952	719	8.33	30	0.101271	3.5
24.9952	719	8.33	60	0.209904	3.5
24.9952	719	8.33	90	0.198814	3.5
25.0037	1250	7.6	33.2	0.104287	24.5
22.725	750	8.1	50	0.0413593	18
22.725	750	8.1	50	0.0023015	18
22.725	750	8.3	30	0.0393752	18
22.725	750	8.3	30	0.0760461	18
1.5	550	7	25	0.0335763	12.5
1.5	550	7	25	0.0575045	12.5
11.6	607	8.1	71.3	0.0665424	18.5
13.1623	575	NA	171	0.0545452	10.5
13.1623	575	NA	298	0.554505	10.5
12.2	550	8.56	NA	0.0268128	12.5
12.2	550	8.56	NA	-0.184061	12.5
12.2	550	8.56	NA	0.00398442	12.5
12.2	550	8.56	NA	-0.0264753	12.5
12.2	550	8.56	NA	0.118736	12.5
12.2	550	8.56	NA	-0.189452	12.5
12.2	550	8.56	NA	0.135931	12.5
12.2	550	8.56	NA	0.233055	12.5
17.8	1290	5.2	56	0.0698526	19
17.8	1290	5.2	56	0.066656	19
25.5	1698	7.1	50	0.296595	17.5
14.8	693.4	7.2	150	-0.013519	15.5
18.2028	1778	6.2	33.2	0.19671	19.5
24.9628	2000	6.78	80	0.301019	18.5
24.9628	2000	6.78	80	0.167011	18.5
15	550	8.62	68.5	0.468024	10.5
15	550	8.62	68.5	0.184494	10.5
15	550	8.62	77.8	-0.134976	10.5
15	550	8.62	77.8	0.0896885	10.5
14.3885	1312	NA	83	0.0565844	12.5
14.5	1004	7.24	45	0.111605	3.5
14.5	1004	7.24	90	0.227766	3.5
14.5	1004	7.24	135	0.160436	3.5
14.5	1004	7.24	180	0.0647841	3.5
8.13267	683	6.8	60	0.287724	2.5
8.13267	683	6.8	120	0.235549	2.5
8.13267	683	6.8	60	0.0759826	2.5
8.13267	683	6.8	120	0.078161	2.5
28.1	900	5.7	49	0.321584	4.5
25.533	1467	5.87	40	0.169899	2
25.533	1467	5.87	60	0.259511	2
25.533	1467	5.87	80	0.230524	2
25.533	1467	5.87	40	0.0235305	2
25.533	1467	5.87	60	0.112478	2
25.533	1467	5.87	80	0.154151	2
13.1	605	8.1	30	0.114685	7.5
13.1	605	8.1	60	0.17017	7.5
13.1	605	8.1	90	-0.0205714	7.5
13.1	605	8.1	120	-0.073859	7.5
13.1	605	8.1	150	-0.11083	7.5
13.1	605	8.1	30	0.0281746	7.5
13.1	605	8.1	60	0.0877766	7.5
13.1	605	8.1	90	0.0728192	7.5
13.1	605	8.1	120	0.0164393	7.5
13.1	605	8.1	150	-0.0222772	7.5
19.1095	787	7.65	60	0.0469876	2
19.1095	787	7.71	60	0.0204884	2
19.1095	787	7.97	60	0.0586868	2
24.3405	249	7.5	30	0.15795	3
24.3405	249	7.5	60	0.254073	3
24.3405	249	7.5	90	0.417714	3
24.3405	249	7.5	120	0.587665	3
24.3405	249	7.5	30	0.17709	3
24.3405	249	7.5	60	0.358461	3
24.3405	249	7.5	90	0.493771	3
24.3405	249	7.5	120	0.582285	3
8.1	580	6.1	80	-0.0501413	3.5
20.24	1198	5.46	50	0.0124483	2.5
13.5	750	7.32	225	0.0169458	7
9.9	1020	7.3	328	1.16301	16.5
9.9	1020	7.3	328	0.284145	16.5
9.9	1020	7.3	328	0.565314	16.5
13.6858	627	NA	150	0.138276	7
13.6858	627	NA	300	0.300493	7
13.6858	627	NA	450	0.140567	7
13.6858	627	NA	45	0.0997477	7
13.6858	627	NA	90	0.347862	7
13.6858	627	NA	135	0.234278	7
13.2587	591	8.4	125	0.262569	11
14.6	481	8.6	37	0.0233849	3.5
14.6	481	8.6	75	0.0251555	3.5
14.6	481	8.6	112	0.0357387	3.5
14.6	481	8.6	187	0.0215861	3.5
14.6	481	8.6	332	0.0197841	3.5
14.6	481	8.6	37	-0.0153179	3.5
14.6	481	8.6	75	0.0125881	3.5
14.6	481	8.6	112	-8.89e-06	3.5
14.6	481	8.6	187	-0.017912	3.5
14.6	481	8.6	332	-0.0230931	3.5
15.4	609	7.8	37	0.0658713	3
15.4	609	7.8	75	0.0557428	3
15.4	609	7.8	112	0.126087	3
15.4	609	7.8	187	0.140197	3
15.4	609	7.8	332	0.169353	3
15.4	609	7.8	37	0.0862327	3
15.4	609	7.8	75	0.129875	3
15.4	609	7.8	112	0.179254	3
15.4	609	7.8	187	0.176238	3
15.4	609	7.8	332	0.148668	3
14.6	481	8.6	37	0.00174591	3.5
14.6	481	8.6	75	0.0293693	3.5
14.6	481	8.6	112	0.0462425	3.5
14.6	481	8.6	187	-0.00530558	3.5
14.6	481	8.6	332	-0.017729	3.5
14.6	481	8.6	37	0.00500387	3.5
14.6	481	8.6	75	-0.0126292	3.5
14.6	481	8.6	112	-0.0126382	3.5
14.6	481	8.6	187	-0.00757081	3.5
14.6	481	8.6	332	-0.0151904	3.5
15.4	609	7.8	37	0.141712	3
15.4	609	7.8	75	0.0681311	3
15.4	609	7.8	112	0.123453	3
15.4	609	7.8	187	0.179903	3
15.4	609	7.8	332	0.0990661	3
15.4	609	7.8	37	0.0399018	3
15.4	609	7.8	75	0.0238299	3
15.4	609	7.8	112	0.0208808	3
15.4	609	7.8	187	0.0119703	3
15.4	609	7.8	332	0.00447669	3
10.1	630	NA	116	-0.248582	3
8.8	500	8.42	120	-0.255264	3.5
26.95	1600	NA	NA	-0.0251269	1.5
12	550	8.3	48	0.0870086	5.5
12	550	8.3	84	0.108381	5.5
12	550	8.3	120	0.172738	5.5
12	550	8.3	156	0.117406	5.5
12	550	8.3	48	0.0381013	5.5
12	550	8.3	84	0.0456392	5.5
12	550	8.3	120	0.134262	5.5
12	550	8.3	156	0.0346126	5.5
17.5	1600	6.5	150	0.231802	18.5
21.75	375.45	7.63	60	0.0893405	2.5
21.75	375.45	7.63	120	0.223524	2.5
21.75	375.45	7.63	180	0.320748	2.5
21.75	375.45	7.63	240	0.251375	2.5
21.75	375.45	7.63	60	0.0782275	2.5
21.75	375.45	7.63	120	0.163798	2.5
21.75	375.45	7.63	180	0.274149	2.5
21.75	375.45	7.63	240	0.193615	2.5
14.6	600	7.3	90	0.0676889	8
8.5	681	6.5	60	0.126331	22
22.78	1347	6.9	90	0.0234379	2.5
22.78	1347	6.9	135	0.0279513	2.5
22.78	1347	6.9	180	0.0283204	2.5
22.78	1347	6.9	90	0.0318443	2.5
22.78	1347	6.9	135	0.0476237	2.5
22.78	1347	6.9	180	0.0213218	2.5
22.78	1347	6.9	90	0.0182873	2.5
22.78	1347	6.9	135	0.0249413	2.5
22.78	1347	6.9	180	0.0291819	2.5
25.6	186	NA	74.13	0.216296	2
12.9617	539.5	8.57	150	0.109034	2.5
12.9617	539.5	8.57	150	0.0223648	2.5
17.3273	1396	5.8	60	0.304037	2.5
17.3273	1396	5.8	120	0.354545	2.5
17.3273	1396	5.8	180	0.427906	2.5
17.3273	1396	5.8	240	0.466006	2.5
17.3273	1396	5.8	60	0.196088	2.5
17.3273	1396	5.8	120	0.259235	2.5
17.3273	1396	5.8	180	0.342258	2.5
17.3273	1396	5.8	240	0.343631	2.5
5	733.5	NA	30	0.081153	3
5	733.5	NA	60	0.460292	3
5	733.5	NA	90	0.386523	3
5	733.5	NA	120	0.0548115	3
5	733.5	NA	30	0.143503	3
5	733.5	NA	60	0.230505	3
5	733.5	NA	90	0.38467	3
5	733.5	NA	120	0.354805	3
3.5	533	NA	75	0.0326213	19.5
3.5	533	NA	75	0.0569807	19.5
3.5	533	NA	75	-0.00740365	19.5
3.5	533	NA	75	0.0268583	19.5
14.5	992	6.9	174	0.0672027	3
14.5	992	6.9	112	0.613918	3
17.1	1345	5.8	50	0.194157	2.5
17.1	1345	5.8	100	0.25746	2.5
17.1	1345	5.8	150	0.328503	2.5
17.1	1345	5.8	200	0.31121	2.5
18.1	1537	5.36	60	0.0878522	3
18.1	1537	5.36	60	-0.180493	18
15.2	980	7.66	253	0.126193	5
15.8	1172	5.51	289	2.0387	5
NA	NA	NA	30	0.101096	2
NA	NA	NA	60	0.157186	2
NA	NA	NA	90	0.192904	2
NA	NA	NA	120	0.210295	2
NA	NA	NA	30	0.0971637	2
NA	NA	NA	60	0.115513	2
NA	NA	NA	90	0.133531	2
NA	NA	NA	120	0.151231	2
NA	NA	NA	30	0.0971637	2
NA	NA	NA	60	0.151231	2
NA	NA	NA	90	0.168623	2
NA	NA	NA	120	0.185717	2
NA	NA	NA	30	0.111226	2
NA	NA	NA	60	0.187212	2
NA	NA	NA	90	0.34484	2
NA	NA	NA	120	0.302281	2
NA	NA	NA	30	0.0953102	2
NA	NA	NA	60	0.182322	2
NA	NA	NA	90	0.360003	2
NA	NA	NA	120	0.336472	2
NA	NA	NA	30	0.336472	2
NA	NA	NA	60	0.336472	2
NA	NA	NA	90	0.494696	2
NA	NA	NA	120	0.470004	2
NA	NA	6.85	50	0.0693611	2
NA	NA	6.85	100	0.11594	2
NA	NA	6.85	150	0.0821654	2
NA	NA	NA	15	0.114536	2
NA	NA	NA	30	0.186773	2
NA	NA	NA	60	0.217205	2
NA	NA	NA	15	0.200012	2
NA	NA	NA	30	0.316002	2
NA	NA	NA	60	0.372009	2
NA	NA	NA	15	0.223412	2
NA	NA	NA	30	0.342575	2
NA	NA	NA	60	0.408307	2
NA	NA	NA	15	0.245911	2
NA	NA	NA	30	0.363297	2
NA	NA	NA	60	0.43139	2
NA	NA	NA	10	0.265895	2.5
NA	NA	NA	20	0.329882	2.5
NA	NA	NA	40	0.370374	2.5
NA	NA	NA	10	0.195875	2.5
NA	NA	NA	20	0.313658	2.5
NA	NA	NA	40	0.395671	2.5
NA	NA	NA	20	0.331777	2.5
NA	NA	NA	40	0.435961	2.5
NA	NA	NA	80	0.449996	2.5
NA	NA	NA	120	0.449996	2.5
NA	NA	NA	20	0.300754	2.5
NA	NA	NA	40	0.485958	2.5
NA	NA	NA	80	0.510826	2.5
NA	NA	NA	120	0.496691	2.5
NA	NA	NA	NA	0.13077	2.5
NA	NA	NA	NA	0.205339	2.5
NA	NA	NA	NA	0.23484	2.5
NA	NA	NA	NA	0.240637	2.5
NA	NA	NA	NA	0.0906544	2.5
NA	NA	NA	NA	0.148923	2.5
NA	NA	NA	NA	0.203983	2.5
NA	NA	NA	NA	0.227514	2.5
NA	NA	NA	NA	0.247836	2.5
NA	NA	NA	NA	0.336472	2.5
NA	NA	NA	NA	0.362905	2.5
NA	NA	NA	NA	0.358548	2.5
NA	NA	NA	NA	0.17812	2.5
NA	NA	NA	NA	0.278203	2.5
NA	NA	NA	NA	0.351631	2.5
NA	NA	NA	NA	0.356046	2.5
NA	NA	7.9	37	-0.0480092	30
NA	NA	7.9	37	-0.0304592	30
NA	NA	7.9	37	0.0363676	30
NA	NA	7.9	37	0.00896867	30
NA	NA	7.9	37	-0.0176996	30
NA	NA	7.9	37	0.0178576	30
NA	NA	5.7	42	0.0311027	3
NA	NA	5.7	42	-0.0498964	3
NA	NA	5.7	42	0.0418403	3
NA	NA	5.7	84	-0.00667304	3
NA	NA	5.7	84	-0.00908734	3
NA	NA	5.7	84	0.0534078	3
NA	NA	5.7	168	0.0174401	3
NA	NA	5.7	168	-0.0275078	3
NA	NA	5.7	168	0.0523067	3
NA	NA	NA	56	0.0761588	3
NA	NA	NA	112	0.104187	3
NA	NA	NA	42.5	0.00955369	4.5
NA	NA	NA	42.5	0.0400451	4.5
NA	NA	NA	42.5	0.035243	4.5
NA	NA	NA	42.5	-0.0244539	4.5
NA	NA	NA	42.5	0.0302475	4.5
NA	NA	NA	42.5	0.00449906	4.5
NA	NA	NA	42.5	-0.020518	4.5
NA	NA	NA	42.5	0.00671895	4.5
NA	NA	NA	42.5	-0.0563411	4.5
NA	NA	NA	42.5	-0.0108424	4.5
NA	NA	NA	42.5	0.10658	4.5
NA	NA	NA	42.5	-0.0376456	4.5
NA	NA	NA	42.5	-0.0283026	4.5
NA	NA	NA	42.5	-0.0219333	4.5
NA	NA	NA	42.5	0.100456	4.5
NA	NA	NA	42.5	0.146378	4.5
NA	NA	NA	42.5	0.0969788	4.5
NA	NA	NA	42.5	0.184345	4.5
NA	NA	NA	42.5	0.209281	4.5
NA	NA	NA	42.5	0.0286443	4.5
NA	NA	NA	42.5	0.0529126	4.5
NA	NA	NA	42.5	0.115333	4.5
NA	NA	NA	42.5	0.0435698	4.5
NA	NA	NA	42.5	0.0127519	4.5
NA	NA	NA	42.5	0.152595	4.5
NA	NA	NA	42.5	0.160835	4.5
NA	NA	NA	42.5	0.0885649	4.5
NA	NA	NA	42.5	0.046957	4.5
NA	NA	NA	42.5	0.210881	4.5
NA	NA	NA	42.5	0.0591699	4.5
10.5	600	7.8	74.7	0.0588957	8.5
10.5	600	7.8	74.7	0.0174216	8.5
NA	NA	NA	180	0.250827	27.5
NA	NA	NA	180	0.161571	27.5
NA	NA	NA	180	-0.0448953	27.5
NA	NA	NA	180	0.690903	27.5
NA	NA	NA	180	0.232193	27.5
NA	NA	NA	180	0.0670445	27.5
NA	NA	NA	180	0.0300189	27.5
NA	NA	NA	180	0.0978183	27.5
NA	NA	NA	80	-0.022323	65.5
NA	NA	NA	80	0.319821	65.5
NA	NA	NA	80	0.0726132	65.5
NA	NA	NA	80	0.567461	65.5
NA	NA	NA	120	-0.00920054	65.5
NA	NA	NA	120	0.33853	65.5
NA	NA	NA	120	0.371256	65.5
NA	NA	NA	120	0.507796	65.5

## Sheet: Fig.s1
Fig. S1a	Fig. S1b
lnratio_yield	lnratio_SOC
0.284967	-0.00911168
-0.270646	0.0268113
-0.0916035	0.00895528
-0.0833816	-0.0304065
-0.104808	0.103032
-0.243496	0.0480862
-0.0264666	0.103032
0.165514	0.0480862
0.0143201	0.103032
0.0563529	0.0480862
-0.118686	0.103032
0.052368	0.0480862
0.0849494	0.018622
0.139594	0.018622
0.0743425	0.015192
0.047628	0.015192
0.0825866	0.024688
0.207815	-0.0408799
0.181317	0.0208341
0.143455	0.0208341
0.182322	0.0176996
0.10158	0.0176996
0.207876	0.0176996
0.0808877	0.0176996
0.424883	0.0928937
0.136095	0.0395308
0.162961	0.0119286
0.162859	0.0914342
0.101057	0.0914342
0.0964603	-0.275951
0.136028	-0.0148465
0.0647202	0.245083
0.0751206	-0.121978
0.143302	0.245083
0.22561	-0.121978
0.173133	-0.0571244
0.16293	-0.0560895
0.128541	0.0678226
0.184093	0.131113
0.103032	0.0114287
0.384074	0.131113
0.165759	0.0114287
0.183751	-0.123908
0.146603	0.0491499
0.13815	0.164147
0.11626	0.164147
0.186647	0.0514636
1.21926	0.190256
0.965622	0.0554792
1.06045	0.0847222
1.18411	0.109979
0.0579136	0.0487094
-0.0420267	0.109979
0.000949217	0.0487094
0.059886	0.00576479
0.00349651	0.0176398
0.00756863	0.00576479
0.0389793	0.0176398
0.031037	-0.018519
0.0317784	-0.018519
0.0774646	0.0259755
-0.00879513	0.0125788
-0.0357699	0.0259755
0.0550598	0.0125788
0.0727594	0.0909718
0.0727594	0.0312525
0.0639487	0.0909718
0.0186921	0.0312525
0.0901511	-0.0487902
0.0639487	0.047628
0.081493	-0.0487902
-0.01789	0.047628
0.319096	-0.0277796
0.204534	0.027399
0.0184401	-0.0277796
0.256991	0.027399
0.449448	-0.0579465
0.0619641	0.146292
0.128071	-0.0117648
0.12797	0
0.0511881	0.0159155
0.0952124	0.00865806
0.11818	0.0191002
0.586756	0
0.754919	0.0028777
0.287476	0.0107528
0.0490596	0.0100503
0.154782	0.0110194
0.0140172	-0.00520834
0.406164	0.00734397
0.134737	0
0.337898	0.0330399
0.348168	0.0145281
0.376119	0.0108993
0.385835	0.00501254
0.206117	0.00703403
-0.00653779	0.0717153
-0.164179	0.0312525
-0.247663	0.0312525
-0.125504	0.0378135
-0.180905	0.0419815
-0.111237	0.0378135
-0.19032	0.0419815
0.0969872	-0.00790518
0.20932	-0.0156253
0.141052	-0.00809721
0.123233	0.0076046
0.373346	0.129678
0.233615	0.0300775
0.0184372	0
0.0489965	-0.0209067
0.0232488	0.0431722
0.0275626	0
0.621872	0.0141846
0.851953	0.0411017
0.996645	-0.0450568
0.0155042	0.0193231
0.0282143	0.000717739
-0.0236853	-0.0592174
0.103096	-0.0450568
0.0972679	0.0193231
0.0238675	0.000717739
0.0296758	-0.0592174
0.0528814	0.0782522
0.359051	0.0670107
0.426181	0.0782522
0.397824	0.0670107
0.447694	0.513874
0.525466	0.513874
0.529396	-0.18585
1.24117	0.0382258
1.45735	0.0660846
1.68772	0.0382258
1.64483	0.0660846
1.59546	-0.0406267
1.6776	-0.0800375
0.42131	-0.0406267
0.516682	-0.0800375
0.495877	-0.0262911
0.499322	0.00881439
0.52981	-0.0262911
0.517296	0.00881439
0.998647	0.00606575
1.00113	0.0294902
1.0171	0.00606575
1.08504	0.0294902
0.911786	-0.0732505
1.07473	-0.0542769
0.657376	-0.0552157
0.658712	0.0698436
0.412959	-0.0161554
0.764973	-0.15171
0.580669	-0.0725393
0.737907	0.112973
0.868317	-0.126675
0.992784	0.0976385
1.01134	0.178747
1.16836	-0.187715
1.08819	0.164613
1.08261	0.164613
0.4099	-0.0099787
0.182322	0.0494249
-0.0119762	0.0467271
-0.0240976	0.00539085
0.108377	0.133531
0.116895	-0.0235305
0.0296994	0.0654779
0.311621	-0.0145281
0.535518	0.0487902
0.402458	0.0723207
0.145189	0.0723207
0.16011	0.0444518
0.0828155	0.065958
0.0828155	0.065958
-0.00628425	0.0618754
0.0248376	0.081678
0.051741	0.081678
0.0968281	0.0606246
0.0133464	0.0800427
0.00857269	0.0800427
0.0765294	0.0487902
0.0867203	0.0723207
0.00409565	0.0723207
0.0411541	0.0444518
0.0619283	0.065958
0.0880846	0.065958
0.107705	0.0618754
0.132247	0.081678
0.0220671	0.081678
0.0662794	0.0606246
-0.00500595	0.0800427
0.00332742	0.0800427
0.0554337	0.0719735
0.138922	0.0236107
0.647119	0.0236107
0.767516	-0.0473559
0.952702	-0.0473559
0.962269	0.0498794
0.764806	0.0498794
1.01709	0.0138261
1.08156	0.0138261
1.13473	0.311436
0.186756	0.311436
-0.00328408	0.025222
-0.282363	0.025222
0.132622	0.0184946
-0.0310906	0.0184946
-0.0130721	0.0605305
-0.0737662	0.0605305
0.0267157	0.0490896
0.064843	0.0115608
0.061142	-0.00583092
0	-0.00727276
0.0232092	0.0353394
-0.187893	-0.00727276
0.0394788	0.0353394
-0.0845574	0.00992564
-0.0196962	0.0312525
-0.364039	0.0303053
-0.201724	0.0742253
-0.0993463	0.0589138
-0.0460204	-0.0111759
0.0183798	0.119597
0.0785903	0.0742253
0.110216	0.0589138
0.11665	-0.0111759
0.383826	0.119597
0.342353	0.117284
0.0762524	0.117284
0.488071	0.16093
0.780116	0.16093
-0.102654	-0.0702188
0.185142	0.0480092
-0.0512933	0.0480092
0.0307717	0.057304
0.268264	0.14425
0.356675	0.14425
0.317453	0.357552
0.284932	0.357552
0.434349	0.0309075
0.465875	0.127122
0.0460964	0.0309075
0.0705989	0.127122
0.173769	-0.00843887
0.209918	-0.00843887
0.231054	0.00808186
0.360526	-0.0417223
-0.0668087	0.00808186
0.185717	-0.0417223
0.075322	0.0430918
0.242012	0.0540672
0.11294	0.110203
0.208545	0.248073
0.517326	0.332303
0.652617	0.415127
0.820233	0
0.30973	-0.0311624
0.377476	0.0552627
0.366499	0.105588
0.405465	0.0477418
0.516216	0.255381
0.661108	-0.0656802
0.692246	-0.071459
0.674377	0.233318
0.547739	-0.0934095
0.407347	0.067102
0.631993	0.133531
0.252153	0.0196006
0.263815	0.0392207
0.153703	0.171272
0.188052	0.194958
0.629866	0.0666926
0.561315	0.336472
0.560432	0.336472
0.074108	0.470004
0.0339016	0.182322
0.117783	0.117783
0.0377403	0
0.0205852	0.117783
0.179687	0.117783
0.0899989	0.162228
0.161005	0.0669657
0.153764	0.00488999
0.123118	0.04567
0.113182	0.0115976
0.0841724	0.0237965
0.0539845	0.0214698
0.103134	0.0536162
0.138684
0.108136
0.090299
0.0554719
0.107174
0.0661539
0.12204
0.0589076
0.117633
0.0600271
0.0643079
-0.0111318
0.0397882
0.134059
0.105993
0.129744
0.190841
0.149317
0.123081
0.0562976
0.0658004
0.0904007
0.0658004
0.591724
0.773312
1.01386
1.06466
1.0042
-0.00588583
0.0830666
0.0592428
0.0684678
0.0162984
0.0156253
0.0425107
-0.146742
-0.00232288
0.121772
0.0023175
0.180521
0.0183913
0.108951
0.00462964
0.121772
0.0968498
0.151231
0.315081
0.113329
0.273293
0.0425596
0.150823
0.14842
0.102654
0.24686
0.233777
0.232319
0.0957071
0.08183
0.0184039
0.107631
0.994934
0.934309
0.195309
0.611469
0.668332
0.113867
0.403789
0.366177
0.232705
0.639323
0.40692
0.0883492
0.266372
0.138539
0.0528251
0.0414329
0.040468
0.0547182
0.0716623
0.0537579
0.0684027
0.0653116
0.0847486
0.0637303
0.0725264
0.0695177
0.0847486
0.0692279
0.0793617
0.0837832
0.1432
0.175543
0.266
0.231572
0.219383
0.0345468
-0.0367699
0.0191468
0.0277242
0.00487362
0.0647181
0.0352497
0.0284348
0.284482
0.301169
0.382847
0.583682
0.759987
0.808367
0.962224
0.991714
0.0867914
0.188546
0.296582
0.390488
0.476339
0.336717
0.339361
0.101831
0.0282372
-0.0546142
0.117376
0.0173415
-0.249427
0.437851
0.593905
0.377529
0.0167528
0.0285841
0.0502135
0.0458814
0.0485054
0.0167439
0.0255136
0.0622356
0.129805
0.12636
0.0746672
0.0503923
0.125502
0.0962168
0.179424
0.100802
0.436605
0.0635134
0.078422
0.0896888
0.0237541
0.0501897
0.386773
0.0961532
0.0594955
0.235035
0.120164
0.157629
0.0930904
0.162197
0.319061
0.357599
0.0609583
0.0461061
0.192586
0.0684906
0.543836
0.644014
0.622195
0.611105
0.0871167
0.146718
0.135741
0.154331
-0.0181605
0.0357607
0.0162275
-0.0127797
0.013423
0.00447428
-0.0148518
-0.0442333
0.0293276
0.0522662
0.0682431
1.02617
0.552379
0.489995
0.597059
0.628884
0.0183749
0.185658
0.144774
0.0256424
0.0252326
0.0186921
0.140773
0.0820714
0.19671
0.303186
-0.0209253
0.151515
0.0238519
0.0226679
0.0766933
0.0326441
0.0855812
0.0493642
0.0500038
0.0212607
2.06694
0.162515
-0.0259755
-0.0161554
0.0327898
0.0111525
0.16284
0.0585942
0.0728613
0.0524902
0.159507
0.0291566
0.0631789
0.0591889
-0.0796882
0.0137933
-0.0273055
-0.297131
0.259358
0.0234059
0.0689255
-0.0439427
0.0206581
0.0587961
0.0617377
0.0586521
0.033743
0.0288318
0.0358388
0.0339811
0.00582965
0.0669664
-0.0100746
0.00514131
0.0248889
0.00476431
-0.0131781
-0.0306688
-0.0386418
-0.00138362
0.0524464
0.112349
0.101314
0.212657
0.0565298
0.186848
0.0678685
0.141226
0.0321374
0.074108
0.0933319
-0.0139472
0.0195366
0.0314448
0.0118485
-0.00133422
-0.0406755
0.0242513
0.0749013
0.144708
0.0105821
0.40016
0.245122
0.238892
0.121931
0.232575
0.224639
0.116744
0.219398
0.213754
0.115427
0.220788
0.213212
0.112156
0.231192
0.219095
0.106315
0.219797
0.208236
0.102654
0.210451
0.199441
0.101271
0.209904
0.198814
0.104287
0.0413593
0.0023015
0.0393752
0.0760461
0.0335763
0.0575045
0.0665424
0.0545452
0.554505
0.0268128
-0.184061
0.00398442
-0.0264753
0.118736
-0.189452
0.135931
0.233055
0.0698526
0.066656
0.296595
-0.013519
0.19671
0.301019
0.167011
0.468024
0.184494
-0.134976
0.0896885
0.0565844
0.111605
0.227766
0.160436
0.0647841
0.287724
0.235549
0.0759826
0.078161
0.321584
0.169899
0.259511
0.230524
0.0235305
0.112478
0.154151
0.114685
0.17017
-0.0205714
-0.073859
-0.11083
0.0281746
0.0877766
0.0728192
0.0164393
-0.0222772
0.0469876
0.0204884
0.0586868
0.15795
0.254073
0.417714
0.587665
0.17709
0.358461
0.493771
0.582285
-0.0501413
0.0124483
0.0169458
1.16301
0.284145
0.565314
0.138276
0.300493
0.140567
0.0997477
0.347862
0.234278
0.262569
0.0233849
0.0251555
0.0357387
0.0215861
0.0197841
-0.0153179
0.0125881
-8.89e-06
-0.017912
-0.0230931
0.0658713
0.0557428
0.126087
0.140197
0.169353
0.0862327
0.129875
0.179254
0.176238
0.148668
0.00174591
0.0293693
0.0462425
-0.00530558
-0.017729
0.00500387
-0.0126292
-0.0126382
-0.00757081
-0.0151904
0.141712
0.0681311
0.123453
0.179903
0.0990661
0.0399018
0.0238299
0.0208808
0.0119703
0.00447669
-0.248582
-0.255264
-0.0251269
0.0870086
0.108381
0.172738
0.117406
0.0381013
0.0456392
0.134262
0.0346126
0.231802
0.0893405
0.223524
0.320748
0.251375
0.0782275
0.163798
0.274149
0.193615
0.0676889
0.126331
0.0234379
0.0279513
0.0283204
0.0318443
0.0476237
0.0213218
0.0182873
0.0249413
0.0291819
0.216296
0.109034
0.0223648
0.304037
0.354545
0.427906
0.466006
0.196088
0.259235
0.342258
0.343631
0.081153
0.460292
0.386523
0.0548115
0.143503
0.230505
0.38467
0.354805
0.0326213
0.0569807
-0.00740365
0.0268583
0.0672027
0.613918
0.194157
0.25746
0.328503
0.31121
0.0878522
-0.180493
0.126193
2.0387
0.101096
0.157186
0.192904
0.210295
0.0971637
0.115513
0.133531
0.151231
0.0971637
0.151231
0.168623
0.185717
0.111226
0.187212
0.34484
0.302281
0.0953102
0.182322
0.360003
0.336472
0.336472
0.336472
0.494696
0.470004
0.0693611
0.11594
0.0821654
0.114536
0.186773
0.217205
0.200012
0.316002
0.372009
0.223412
0.342575
0.408307
0.245911
0.363297
0.43139
0.265895
0.329882
0.370374
0.195875
0.313658
0.395671
0.331777
0.435961
0.449996
0.449996
0.300754
0.485958
0.510826
0.496691
0.13077
0.205339
0.23484
0.240637
0.0906544
0.148923
0.203983
0.227514
0.247836
0.336472
0.362905
0.358548
0.17812
0.278203
0.351631
0.356046
-0.0480092
-0.0304592
0.0363676
0.00896867
-0.0176996
0.0178576
0.0311027
-0.0498964
0.0418403
-0.00667304
-0.00908734
0.0534078
0.0174401
-0.0275078
0.0523067
0.0761588
0.104187
0.00955369
0.0400451
0.035243
-0.0244539
0.0302475
0.00449906
-0.020518
0.00671895
-0.0563411
-0.0108424
0.10658
-0.0376456
-0.0283026
-0.0219333
0.100456
0.146378
0.0969788
0.184345
0.209281
0.0286443
0.0529126
0.115333
0.0435698
0.0127519
0.152595
0.160835
0.0885649
0.046957
0.210881
0.0591699
0.0588957
0.0174216
0.250827
0.161571
-0.0448953
0.690903
0.232193
0.0670445
0.0300189
0.0978183
-0.022323
0.319821
0.0726132
0.567461
-0.00920054
0.33853
0.371256
0.507796

## Sheet: Fig.s2
Soil clay content	soil organic carbon content	Soil total nitrogen content	Soil total phosphorus content	Soil total potassium content	Soil available nitrogen content	Soil available phosphorus content	Soil available potassium content	Soil bulk density	Experimental duration	lnratio_yield	weight
NA	NA	NA	NA	NA	NA	NA	NA	NA	3	0.284967	3
NA	NA	NA	NA	NA	NA	NA	NA	NA	3	-0.270646	3
NA	NA	NA	NA	NA	NA	NA	NA	NA	3	-0.0916035	3
NA	NA	NA	NA	NA	NA	NA	NA	NA	3	-0.0833816	3
NA	NA	NA	NA	NA	NA	NA	NA	NA	3	-0.104808	3
NA	NA	NA	NA	NA	NA	NA	NA	NA	3	-0.243496	3
NA	NA	NA	NA	NA	NA	NA	NA	NA	3	-0.0264666	3
NA	NA	NA	NA	NA	NA	NA	NA	NA	3	0.165514	3
NA	NA	NA	NA	NA	NA	NA	NA	NA	3	0.0143201	3
NA	NA	NA	NA	NA	NA	NA	NA	NA	3	0.0563529	3
NA	NA	NA	NA	NA	NA	NA	NA	NA	3	-0.118686	3
NA	NA	NA	NA	NA	NA	NA	NA	NA	3	0.052368	3
NA	10.3	0.78	NA	NA	103.14	12.85	110.5	NA	6	0.0849494	4.5
NA	10.3	0.78	NA	NA	103.14	12.85	110.5	NA	6	0.139594	4.5
NA	10.3	0.78	NA	NA	103.14	12.85	110.5	NA	7	0.0743425	5
NA	4	NA	NA	NA	NA	NA	NA	NA	2	0.047628	1.5
NA	6.6	NA	NA	NA	NA	NA	NA	NA	2	0.0825866	1.5
NA	7.1	NA	NA	NA	NA	NA	NA	NA	2	0.207815	1.5
NA	5.3	NA	NA	NA	NA	NA	NA	NA	2	0.181317	1.5
NA	5.6	NA	NA	NA	NA	NA	NA	NA	2	0.143455	1.5
NA	4.1	NA	NA	NA	NA	NA	NA	NA	2	0.182322	1.5
NA	4.4	NA	NA	NA	NA	NA	NA	NA	2	0.10158	1.5
NA	5.9	NA	NA	NA	NA	NA	NA	NA	2	0.207876	1.5
NA	4	NA	NA	NA	NA	NA	NA	NA	2	0.0808877	1.5
NA	6.6	NA	NA	NA	NA	NA	NA	NA	2	0.424883	1.5
NA	7.1	NA	NA	NA	NA	NA	NA	NA	2	0.136095	1.5
NA	5.3	NA	NA	NA	NA	NA	NA	NA	2	0.162961	1.5
NA	5.6	NA	NA	NA	NA	NA	NA	NA	2	0.162859	1.5
NA	4.1	NA	NA	NA	NA	NA	NA	NA	2	0.101057	1.5
NA	4.4	NA	NA	NA	NA	NA	NA	NA	2	0.0964603	1.5
NA	5.9	NA	NA	NA	NA	NA	NA	NA	2	0.136028	1.5
NA	4	NA	NA	NA	NA	NA	NA	NA	2	0.0647202	1.5
NA	6.6	NA	NA	NA	NA	NA	NA	NA	2	0.0751206	1.5
NA	7.1	NA	NA	NA	NA	NA	NA	NA	2	0.143302	1.5
NA	5.3	NA	NA	NA	NA	NA	NA	NA	2	0.22561	1.5
NA	5.6	NA	NA	NA	NA	NA	NA	NA	2	0.173133	1.5
NA	4.1	NA	NA	NA	NA	NA	NA	NA	2	0.16293	1.5
NA	4.4	NA	NA	NA	NA	NA	NA	NA	2	0.128541	1.5
NA	5.9	NA	NA	NA	NA	NA	NA	NA	2	0.184093	1.5
NA	4	NA	NA	NA	NA	NA	NA	NA	2	0.103032	1.5
NA	6.6	NA	NA	NA	NA	NA	NA	NA	2	0.384074	1.5
NA	7.1	NA	NA	NA	NA	NA	NA	NA	2	0.165759	1.5
NA	5.3	NA	NA	NA	NA	NA	NA	NA	2	0.183751	1.5
NA	5.6	NA	NA	NA	NA	NA	NA	NA	2	0.146603	1.5
NA	4.1	NA	NA	NA	NA	NA	NA	NA	2	0.13815	1.5
NA	4.4	NA	NA	NA	NA	NA	NA	NA	2	0.11626	1.5
NA	5.9	NA	NA	NA	NA	NA	NA	NA	2	0.186647	1.5
21	NA	NA	NA	NA	NA	NA	NA	NA	1	1.21926	1.3
21	NA	NA	NA	NA	NA	NA	NA	NA	1	0.965622	1.3
21	NA	NA	NA	NA	NA	NA	NA	NA	1	1.06045	1.3
21	NA	NA	NA	NA	NA	NA	NA	NA	1	1.18411	1.3
NA	NA	NA	NA	NA	NA	NA	NA	NA	2	0.0579136	3
NA	NA	NA	NA	NA	NA	NA	NA	NA	2	-0.0420267	3
NA	NA	NA	NA	NA	NA	NA	NA	NA	2	0.000949217	3
NA	NA	NA	NA	NA	NA	NA	NA	NA	2	0.059886	3
NA	NA	NA	NA	NA	NA	NA	NA	NA	2	0.00349651	3
NA	NA	NA	NA	NA	NA	NA	NA	NA	2	0.00756863	3
NA	NA	NA	NA	NA	NA	NA	NA	NA	2	0.0389793	3
NA	NA	NA	NA	NA	NA	NA	NA	NA	2	0.031037	3
NA	NA	NA	NA	NA	NA	NA	NA	NA	2	0.0317784	3
NA	NA	NA	NA	NA	NA	NA	NA	NA	2	0.0774646	3
NA	NA	NA	NA	NA	NA	NA	NA	NA	2	-0.00879513	3
NA	NA	NA	NA	NA	NA	NA	NA	NA	2	-0.0357699	3
NA	NA	NA	NA	NA	NA	NA	NA	NA	3	0.0550598	3.5
NA	NA	NA	NA	NA	NA	NA	NA	NA	3	0.0727594	3.5
NA	NA	NA	NA	NA	NA	NA	NA	NA	3	0.0727594	3.5
NA	NA	NA	NA	NA	NA	NA	NA	NA	3	0.0639487	3.5
NA	NA	NA	NA	NA	NA	NA	NA	NA	3	0.0186921	3.5
NA	NA	NA	NA	NA	NA	NA	NA	NA	3	0.0901511	3.5
NA	NA	NA	NA	NA	NA	NA	NA	NA	3	0.0639487	3.5
NA	NA	NA	NA	NA	NA	NA	NA	NA	3	0.081493	3.5
36	6.32	NA	NA	NA	73.12	6.47	71.92	1.39	2	-0.01789	2.5
36	6.32	NA	NA	NA	73.12	6.47	71.92	1.39	2	0.319096	2.5
36	6.32	NA	NA	NA	73.12	6.47	71.92	1.39	2	0.204534	2.5
36	6.32	NA	NA	NA	73.12	6.47	71.92	1.39	2	0.0184401	2.5
36	6.32	NA	NA	NA	73.12	6.47	71.92	1.39	2	0.256991	2.5
36	6.32	NA	NA	NA	73.12	6.47	71.92	1.39	2	0.449448	2.5
NA	14.8086	1.1	NA	NA	92.35	9.8	117.37	NA	3	0.0619641	4
NA	14.8086	1.1	NA	NA	92.35	9.8	117.37	NA	3	0.128071	4
NA	14.8086	1.1	NA	NA	92.35	9.8	117.37	NA	3	0.12797	4
NA	14.8086	1.1	NA	NA	92.35	9.8	117.37	NA	3	0.0511881	4
NA	14.8086	1.1	NA	NA	92.35	9.8	117.37	NA	3	0.0952124	4
NA	14.8086	1.1	NA	NA	92.35	9.8	117.37	NA	3	0.11818	4
43.86	7.9	1.07	0.45	13.7	79	14	104	NA	29	0.586756	15.5
43.86	7.9	1.07	0.45	13.7	79	14	104	NA	29	0.754919	15.5
NA	6.2587	0.66	0.326	NA	NA	5	51	NA	21	0.287476	12
NA	6.2587	0.66	0.326	NA	NA	5	51	NA	21	0.0490596	12
NA	6.2587	0.66	0.326	NA	NA	5	51	NA	21	0.154782	12
NA	6.2587	0.66	0.326	NA	NA	5	51	NA	21	0.0140172	12
NA	27.3	2.2	NA	NA	NA	13.2	NA	NA	3	0.406164	3
NA	27.3	2.2	NA	NA	NA	13.2	NA	NA	3	0.134737	3
NA	27.3	2.2	NA	NA	NA	13.2	NA	NA	3	0.337898	3
NA	27.3	2.2	NA	NA	NA	13.2	NA	NA	3	0.348168	3
NA	27.3	2.2	NA	NA	NA	13.2	NA	NA	3	0.376119	3
NA	27.3	2.2	NA	NA	NA	13.2	NA	NA	3	0.385835	3
NA	27.3	2.2	NA	NA	NA	13.2	NA	NA	3	0.206117	3
NA	32.2	2.4	NA	NA	NA	7.7	NA	NA	3	-0.00653779	3
NA	32.2	2.4	NA	NA	NA	7.7	NA	NA	3	-0.164179	3
NA	32.2	2.4	NA	NA	NA	7.7	NA	NA	3	-0.247663	3
NA	32.2	2.4	NA	NA	NA	7.7	NA	NA	3	-0.125504	3
NA	32.2	2.4	NA	NA	NA	7.7	NA	NA	3	-0.180905	3
NA	32.2	2.4	NA	NA	NA	7.7	NA	NA	3	-0.111237	3
NA	32.2	2.4	NA	NA	NA	7.7	NA	NA	3	-0.19032	3
NA	NA	NA	NA	NA	NA	NA	NA	NA	2	0.0969872	3
NA	NA	NA	NA	NA	NA	NA	NA	NA	2	0.20932	3
NA	NA	NA	NA	NA	NA	NA	NA	NA	2	0.141052	3
NA	NA	NA	NA	NA	NA	NA	NA	NA	2	0.123233	2.5
NA	NA	NA	NA	NA	NA	NA	NA	NA	2	0.373346	2.5
NA	NA	NA	NA	NA	NA	NA	NA	NA	2	0.233615	2.5
NA	NA	NA	NA	NA	NA	NA	NA	NA	3	0.0184372	3.5
NA	NA	NA	NA	NA	NA	NA	NA	NA	3	0.0489965	3.5
NA	NA	NA	NA	NA	NA	NA	NA	NA	3	0.0232488	3.5
NA	NA	NA	NA	NA	NA	NA	NA	NA	3	0.0275626	3.5
56	7	0.9	NA	NA	NA	NA	NA	NA	3	0.621872	3
56	7	0.9	NA	NA	NA	NA	NA	NA	3	0.851953	3
56	7	0.9	NA	NA	NA	NA	NA	NA	3	0.996645	3
11.2	10.5	0.85	NA	NA	81.9	27	63.2	NA	1	0.0155042	2.5
NA	NA	NA	NA	NA	NA	NA	NA	NA	3	0.0282143	3
NA	NA	NA	NA	NA	NA	NA	NA	NA	3	-0.0236853	3
NA	NA	NA	NA	NA	NA	NA	NA	NA	3	0.103096	3
NA	NA	NA	NA	NA	NA	NA	NA	NA	3	0.0972679	3
8.9	11.6009	0.9	NA	NA	NA	20	75	NA	5	0.0238675	4.5
8.9	11.6009	0.9	NA	NA	NA	20	75	NA	5	0.0296758	4.5
13.1	15.0812	1.3	NA	NA	NA	23	65	NA	5	0.0528814	4.5
NA	6.3	1.1	NA	NA	NA	NA	NA	NA	3	0.359051	3.5
NA	6.3	1.1	NA	NA	NA	NA	NA	NA	3	0.426181	3.5
NA	6.3	1.1	NA	NA	NA	NA	NA	NA	3	0.397824	3.5
NA	6.3	1.1	NA	NA	NA	NA	NA	NA	3	0.447694	3.5
NA	6.3	1.1	NA	NA	NA	NA	NA	NA	3	0.525466	3.5
NA	6.3	1.1	NA	NA	NA	NA	NA	NA	3	0.529396	3.5
NA	6.3	1.1	NA	NA	NA	NA	NA	NA	3	1.24117	3.5
NA	6.3	1.1	NA	NA	NA	NA	NA	NA	3	1.45735	3.5
NA	6.3	1.1	NA	NA	NA	NA	NA	NA	3	1.68772	3.5
NA	6.3	1.1	NA	NA	NA	NA	NA	NA	3	1.64483	3.5
NA	6.3	1.1	NA	NA	NA	NA	NA	NA	3	1.59546	3.5
NA	6.3	1.1	NA	NA	NA	NA	NA	NA	3	1.6776	3.5
NA	7.5	0.7	NA	NA	NA	NA	NA	NA	2	0.42131	3
NA	7.5	0.7	NA	NA	NA	NA	NA	NA	2	0.516682	3
NA	7.5	0.7	NA	NA	NA	NA	NA	NA	2	0.495877	3
NA	7.5	0.7	NA	NA	NA	NA	NA	NA	2	0.499322	3
NA	7.5	0.7	NA	NA	NA	NA	NA	NA	2	0.52981	3
NA	7.5	0.7	NA	NA	NA	NA	NA	NA	2	0.517296	3
NA	7.5	0.7	NA	NA	NA	NA	NA	NA	2	0.998647	3
NA	7.5	0.7	NA	NA	NA	NA	NA	NA	2	1.00113	3
NA	7.5	0.7	NA	NA	NA	NA	NA	NA	2	1.0171	3
NA	7.5	0.7	NA	NA	NA	NA	NA	NA	2	1.08504	3
NA	7.5	0.7	NA	NA	NA	NA	NA	NA	2	0.911786	3
NA	7.5	0.7	NA	NA	NA	NA	NA	NA	2	1.07473	3
NA	12.7	1.4	NA	NA	NA	NA	NA	NA	2	0.657376	3
NA	12.7	1.4	NA	NA	NA	NA	NA	NA	2	0.658712	3
NA	12.7	1.4	NA	NA	NA	NA	NA	NA	2	0.412959	3
NA	12.7	1.4	NA	NA	NA	NA	NA	NA	2	0.764973	3
NA	12.7	1.4	NA	NA	NA	NA	NA	NA	2	0.580669	3
NA	12.7	1.4	NA	NA	NA	NA	NA	NA	2	0.737907	3
NA	12.7	1.4	NA	NA	NA	NA	NA	NA	2	0.868317	3
NA	12.7	1.4	NA	NA	NA	NA	NA	NA	2	0.992784	3
NA	12.7	1.4	NA	NA	NA	NA	NA	NA	2	1.01134	3
NA	12.7	1.4	NA	NA	NA	NA	NA	NA	2	1.16836	3
NA	12.7	1.4	NA	NA	NA	NA	NA	NA	2	1.08819	3
NA	12.7	1.4	NA	NA	NA	NA	NA	NA	2	1.08261	3
NA	NA	NA	NA	NA	NA	NA	NA	NA	11	0.4099	7.5
NA	NA	NA	NA	NA	NA	NA	NA	NA	11	0.182322	7.5
NA	NA	NA	NA	NA	NA	NA	NA	NA	11	-0.0119762	7.5
NA	NA	NA	NA	NA	NA	NA	NA	NA	11	-0.0240976	7.5
21.1	26.7	2.7	NA	NA	NA	11.5	89.7	NA	4	0.108377	3.5
21.1	26.7	2.7	NA	NA	NA	11.5	89.7	NA	4	0.116895	3.5
16	16.5	2.7	NA	NA	NA	14.2	55	NA	3	0.0296994	3
16	16.5	2.7	NA	NA	NA	14.2	55	NA	3	0.311621	3
NA	NA	NA	NA	NA	NA	NA	NA	NA	11	0.535518	7
NA	NA	NA	NA	NA	NA	NA	NA	NA	11	0.402458	7
55	0.67	0.06	NA	NA	NA	NA	NA	NA	2	0.145189	2.5
55	0.67	0.06	NA	NA	NA	NA	NA	NA	2	0.16011	2.5
55	0.67	0.06	NA	NA	NA	NA	NA	NA	2	0.0828155	2.5
55	0.67	0.06	NA	NA	NA	NA	NA	NA	2	0.0828155	2.5
55	0.67	0.06	NA	NA	NA	NA	NA	NA	2	-0.00628425	2.5
55	0.67	0.06	NA	NA	NA	NA	NA	NA	2	0.0248376	2.5
55	0.67	0.06	NA	NA	NA	NA	NA	NA	2	0.051741	2.5
55	0.67	0.06	NA	NA	NA	NA	NA	NA	2	0.0968281	2.5
55	0.67	0.06	NA	NA	NA	NA	NA	NA	2	0.0133464	2.5
55	0.67	0.06	NA	NA	NA	NA	NA	NA	2	0.00857269	2.5
55	0.67	0.06	NA	NA	NA	NA	NA	NA	2	0.0765294	2.5
55	0.67	0.06	NA	NA	NA	NA	NA	NA	2	0.0867203	2.5
55	0.67	0.06	NA	NA	NA	NA	NA	NA	2	0.00409565	2.5
55	0.67	0.06	NA	NA	NA	NA	NA	NA	2	0.0411541	2.5
55	0.67	0.06	NA	NA	NA	NA	NA	NA	2	0.0619283	2.5
55	0.67	0.06	NA	NA	NA	NA	NA	NA	2	0.0880846	2.5
55	0.67	0.06	NA	NA	NA	NA	NA	NA	2	0.107705	2.5
55	0.67	0.06	NA	NA	NA	NA	NA	NA	2	0.132247	2.5
55	0.67	0.06	NA	NA	NA	NA	NA	NA	2	0.0220671	2.5
55	0.67	0.06	NA	NA	NA	NA	NA	NA	2	0.0662794	2.5
55	0.67	0.06	NA	NA	NA	NA	NA	NA	2	-0.00500595	2.5
55	0.67	0.06	NA	NA	NA	NA	NA	NA	2	0.00332742	2.5
55	0.67	0.06	NA	NA	NA	NA	NA	NA	2	0.0554337	2.5
55	0.67	0.06	NA	NA	NA	NA	NA	NA	2	0.138922	2.5
NA	1.29	NA	NA	NA	29	6.8	10.1	NA	1	0.647119	2.5
NA	1.29	NA	NA	NA	29	6.8	10.1	NA	1	0.767516	2.5
NA	1.29	NA	NA	NA	29	6.8	10.1	NA	1	0.952702	2.5
NA	1.29	NA	NA	NA	29	6.8	10.1	NA	1	0.962269	2.5
NA	1.29	NA	NA	NA	29	6.8	10.1	NA	1	0.764806	2.5
NA	1.29	NA	NA	NA	29	6.8	10.1	NA	1	1.01709	2.5
NA	1.29	NA	NA	NA	29	6.8	10.1	NA	1	1.08156	2.5
NA	1.29	NA	NA	NA	29	6.8	10.1	NA	1	1.13473	2.5
NA	NA	NA	NA	NA	NA	NA	NA	NA	3	0.186756	3.5
NA	NA	NA	NA	NA	NA	NA	NA	NA	3	-0.00328408	3.5
NA	NA	NA	NA	NA	NA	NA	NA	NA	3	-0.282363	3.5
NA	NA	NA	NA	NA	NA	NA	NA	NA	3	0.132622	3.5
NA	NA	NA	NA	NA	NA	NA	NA	NA	3	-0.0310906	3.5
NA	NA	NA	NA	NA	NA	NA	NA	NA	3	-0.0130721	3.5
NA	NA	NA	NA	NA	NA	NA	NA	NA	3	-0.0737662	3.5
NA	NA	NA	NA	NA	NA	NA	NA	NA	3	0.0267157	3.5
NA	NA	NA	NA	NA	NA	NA	NA	NA	3	0.064843	3.5
NA	NA	NA	NA	NA	NA	NA	NA	NA	3	0.061142	3.5
NA	NA	NA	NA	NA	NA	NA	NA	NA	3	0	3.5
NA	NA	NA	NA	NA	NA	NA	NA	NA	3	0.0232092	3.5
NA	NA	NA	NA	NA	NA	NA	NA	NA	3	-0.187893	3.5
NA	NA	NA	NA	NA	NA	NA	NA	NA	3	0.0394788	3.5
NA	NA	NA	NA	NA	NA	NA	NA	NA	3	-0.0845574	3.5
NA	NA	NA	NA	NA	NA	NA	NA	NA	3	-0.0196962	3.5
NA	NA	NA	NA	NA	NA	NA	NA	NA	3	-0.364039	3.5
NA	NA	NA	NA	NA	NA	NA	NA	NA	3	-0.201724	3.5
NA	NA	NA	NA	NA	NA	NA	NA	NA	3	-0.0993463	3.5
NA	NA	NA	NA	NA	NA	NA	NA	NA	3	-0.0460204	3.5
NA	NA	NA	NA	NA	NA	NA	NA	NA	3	0.0183798	3.5
NA	NA	NA	NA	NA	NA	NA	NA	NA	3	0.0785903	3.5
NA	NA	NA	NA	NA	NA	NA	NA	NA	3	0.110216	3.5
NA	NA	NA	NA	NA	NA	NA	NA	NA	3	0.11665	3.5
NA	10.7	1.2	NA	NA	NA	NA	NA	NA	3	0.383826	3
NA	10.7	1.2	NA	NA	NA	NA	NA	NA	3	0.342353	3
17.8	4.6	NA	NA	NA	NA	NA	NA	NA	2	0.0762524	2.5
24	7.9	NA	NA	NA	NA	NA	NA	1.31	3	0.488071	3
24	7.9	NA	NA	NA	NA	NA	NA	1.31	3	0.780116	3
32	8.7	1.4	0.4	22.7	21	12.6	106.9	NA	1	-0.102654	2.5
32	8.7	1.4	0.4	22.7	21	12.6	106.9	NA	1	0.185142	2.5
32	8.7	1.4	0.4	22.7	21	12.6	106.9	NA	1	-0.0512933	2.5
32	8.7	1.4	0.4	22.7	21	12.6	106.9	NA	1	0.0307717	2.5
NA	NA	NA	NA	NA	NA	NA	NA	NA	1	0.268264	2
NA	NA	NA	NA	NA	NA	NA	NA	NA	1	0.356675	2
NA	NA	NA	NA	NA	NA	NA	NA	NA	1	0.317453	2
NA	NA	NA	NA	NA	NA	NA	NA	NA	1	0.284932	2
NA	NA	NA	NA	NA	NA	NA	NA	NA	1	0.434349	2
NA	NA	NA	NA	NA	NA	NA	NA	NA	1	0.465875	2
NA	3.45	NA	0.458	9.175	52.2	6.5	56.7	NA	22	0.0460964	13
NA	3.45	NA	0.458	9.175	52.2	6.5	56.7	NA	22	0.0705989	13
NA	5.74246	NA	NA	NA	NA	4.3	35.5	NA	2	0.173769	3
NA	5.74246	NA	NA	NA	NA	4.3	35.5	NA	2	0.209918	3
NA	5.74246	NA	NA	NA	NA	4.3	35.5	NA	2	0.231054	3
NA	5.74246	NA	NA	NA	NA	4.3	35.5	NA	2	0.360526	3
NA	3.19026	NA	NA	NA	NA	3.4	31.4	NA	2	-0.0668087	3
NA	3.19026	NA	NA	NA	NA	3.4	31.4	NA	2	0.185717	3
NA	3.19026	NA	NA	NA	NA	3.4	31.4	NA	2	0.075322	3
NA	3.19026	NA	NA	NA	NA	3.4	31.4	NA	2	0.242012	3
NA	3.19026	NA	NA	NA	NA	3.4	31.4	NA	2	0.11294	3
NA	3.19026	NA	NA	NA	NA	3.4	31.4	NA	2	0.208545	3
NA	3.19026	NA	NA	NA	NA	3.4	31.4	NA	2	0.517326	3
NA	3.19026	NA	NA	NA	NA	3.4	31.4	NA	2	0.652617	3
NA	3.19026	NA	NA	NA	NA	3.4	31.4	NA	2	0.820233	3
NA	2.5522	NA	NA	NA	NA	19.5	25.6	NA	2	0.30973	2.5
NA	2.5522	NA	NA	NA	NA	19.5	25.6	NA	2	0.377476	2.5
NA	2.5522	NA	NA	NA	NA	19.5	25.6	NA	2	0.366499	2.5
NA	2.5522	NA	NA	NA	NA	19.5	25.6	NA	2	0.405465	2.5
NA	2.5522	NA	NA	NA	NA	19.5	25.6	NA	2	0.516216	2.5
NA	2.5522	NA	NA	NA	NA	19.5	25.6	NA	2	0.661108	2.5
NA	2.5522	NA	NA	NA	NA	19.5	25.6	NA	2	0.692246	2.5
NA	2.5522	NA	NA	NA	NA	19.5	25.6	NA	2	0.674377	2.5
NA	2.5522	NA	NA	NA	NA	19.5	25.6	NA	2	0.547739	2.5
NA	NA	NA	NA	NA	NA	NA	NA	NA	3	0.407347	3
NA	NA	NA	NA	NA	NA	NA	NA	NA	3	0.631993	3
NA	NA	NA	NA	NA	NA	NA	NA	NA	3	0.252153	3
NA	NA	NA	NA	NA	NA	NA	NA	NA	3	0.263815	3
NA	NA	NA	NA	NA	NA	NA	NA	NA	3	0.153703	3
NA	NA	NA	NA	NA	NA	NA	NA	NA	3	0.188052	3
NA	10.44	NA	NA	NA	NA	NA	NA	NA	2	0.629866	2.5
NA	10.44	NA	NA	NA	NA	NA	NA	NA	2	0.561315	2.5
NA	10.44	NA	NA	NA	NA	NA	NA	NA	2	0.560432	2.5
NA	NA	NA	NA	NA	NA	2.1	NA	NA	3	0.074108	3.5
NA	NA	NA	NA	NA	NA	2.1	NA	NA	3	0.0339016	3.5
NA	NA	NA	NA	NA	NA	2.1	NA	NA	3	0.117783	3.5
NA	NA	NA	NA	NA	NA	2.1	NA	NA	3	0.0377403	3.5
17	17.6	0.9	0.62	6.28	63.5	40.57	96.36	NA	2	0.0205852	2.5
17	17.6	0.9	0.62	6.28	63.5	40.57	96.36	NA	2	0.179687	2.5
NA	15.3132	NA	NA	12.2	NA	NA	NA	NA	3	0.0899989	3
NA	15.3132	NA	NA	12.2	NA	NA	NA	NA	3	0.161005	3
NA	15.3132	NA	NA	12.2	NA	NA	NA	NA	3	0.153764	3
NA	15.3132	NA	NA	12.2	NA	NA	NA	NA	3	0.123118	3
NA	15.3132	NA	NA	12.2	NA	NA	NA	NA	3	0.113182	3
NA	15.3132	NA	NA	12.2	NA	NA	NA	NA	3	0.0841724	3
NA	15.3132	NA	NA	12.2	NA	NA	NA	NA	3	0.0539845	3
NA	15.3132	NA	NA	12.2	NA	NA	NA	NA	3	0.103134	3
NA	15.3132	NA	NA	12.2	NA	NA	NA	NA	3	0.138684	3
NA	15.3132	NA	NA	12.2	NA	NA	NA	NA	3	0.108136	3
NA	15.3132	NA	NA	12.2	NA	NA	NA	NA	3	0.090299	3
NA	15.3132	NA	NA	12.2	NA	NA	NA	NA	3	0.0554719	3
NA	15.9977	0.6	NA	NA	82.57	6.8	132.82	NA	2	0.107174	3.5
NA	15.9977	0.6	NA	NA	82.57	6.8	132.82	NA	2	0.0661539	3.5
NA	17.0302	0.8	NA	NA	86.35	8.5	125.67	NA	2	0.12204	3.5
NA	17.0302	0.8	NA	NA	86.35	8.5	125.67	NA	2	0.0589076	3.5
NA	17.7784	1	NA	NA	92.66	10.7	121.53	NA	2	0.117633	3.5
NA	17.7784	1	NA	NA	92.66	10.7	121.53	NA	2	0.0600271	3.5
NA	4.7	NA	NA	NA	NA	5.6	20	NA	2	0.0643079	2.5
NA	4.7	NA	NA	NA	NA	5.6	20	NA	2	-0.0111318	2.5
NA	4.7	NA	NA	NA	NA	5.6	20	NA	2	0.0397882	2.5
71.5	NA	NA	NA	NA	NA	NA	63	1.21	5	0.134059	4.5
71.5	NA	NA	NA	NA	NA	NA	63	1.21	5	0.105993	4.5
71.5	NA	NA	NA	NA	NA	NA	63	1.21	5	0.129744	4.5
71.5	NA	NA	NA	NA	NA	NA	63	1.21	5	0.190841	4.5
71.5	NA	NA	NA	NA	NA	NA	63	1.21	5	0.149317	4.5
71.5	NA	NA	NA	NA	NA	NA	63	1.21	10	0.123081	7
71.5	NA	NA	NA	NA	NA	NA	63	1.21	10	0.0562976	7
71.5	NA	NA	NA	NA	NA	NA	63	1.21	10	0.0658004	7
71.5	NA	NA	NA	NA	NA	NA	63	1.21	10	0.0904007	7
71.5	NA	NA	NA	NA	NA	NA	63	1.21	10	0.0658004	7
71.5	NA	NA	NA	NA	NA	NA	63	1.21	1	0.591724	2.5
71.5	NA	NA	NA	NA	NA	NA	63	1.21	1	0.773312	2.5
71.5	NA	NA	NA	NA	NA	NA	63	1.21	1	1.01386	2.5
71.5	NA	NA	NA	NA	NA	NA	63	1.21	1	1.06466	2.5
71.5	NA	NA	NA	NA	NA	NA	63	1.21	1	1.0042	2.5
NA	NA	NA	NA	NA	NA	27.2	40.8	NA	1	-0.00588583	3
NA	NA	NA	NA	NA	NA	12.5	41.4	NA	1	0.0830666	3
NA	NA	NA	NA	NA	NA	27.2	40.8	NA	1	0.0592428	3
NA	NA	NA	NA	NA	NA	12.5	41.4	NA	1	0.0684678	3
NA	NA	NA	NA	NA	NA	27.2	40.8	NA	1	0.0162984	3
NA	NA	NA	NA	NA	NA	12.5	41.4	NA	1	0.0156253	3
NA	NA	NA	NA	NA	NA	27.2	40.8	NA	1	0.0425107	3
NA	NA	NA	NA	NA	NA	12.5	41.4	NA	1	-0.146742	3
NA	NA	NA	NA	NA	NA	27.2	40.8	NA	3	-0.00232288	4
NA	NA	NA	NA	NA	NA	12.5	41.4	NA	3	0.121772	4
NA	NA	NA	NA	NA	NA	27.2	40.8	NA	3	0.0023175	4
NA	NA	NA	NA	NA	NA	12.5	41.4	NA	3	0.180521	4
NA	NA	NA	NA	NA	NA	27.2	40.8	NA	3	0.0183913	4
NA	NA	NA	NA	NA	NA	12.5	41.4	NA	3	0.108951	4
NA	NA	NA	NA	NA	NA	27.2	40.8	NA	3	0.00462964	4
NA	NA	NA	NA	NA	NA	12.5	41.4	NA	3	0.121772	4
NA	NA	NA	NA	NA	NA	NA	NA	NA	1	0.0968498	1
NA	NA	NA	NA	NA	NA	NA	NA	NA	1	0.151231	1
NA	NA	NA	NA	NA	NA	NA	NA	NA	1	0.315081	1
NA	NA	NA	NA	NA	NA	NA	NA	NA	1	0.113329	1
NA	NA	NA	NA	NA	NA	NA	NA	NA	1	0.273293	1
NA	NA	NA	NA	NA	NA	NA	NA	NA	1	0.0425596	1
NA	NA	NA	NA	NA	NA	NA	NA	NA	1	0.150823	1
NA	NA	NA	NA	NA	NA	NA	NA	NA	1	0.14842	1
NA	NA	NA	NA	NA	NA	NA	NA	NA	1	0.102654	1
NA	NA	NA	NA	NA	NA	NA	NA	NA	1	0.24686	1
35.5	15.6032	0.61	NA	NA	NA	8.1	164.8	NA	10	0.233777	6.5
35.5	15.6032	0.61	NA	NA	NA	8.1	164.8	NA	10	0.232319	6.5
8.1	2	NA	NA	NA	NA	NA	NA	NA	39	0.0957071	21
8.1	2	NA	NA	NA	NA	NA	NA	NA	39	0.08183	21
NA	0.49	0.05	NA	NA	NA	11.2	NA	NA	2	0.0184039	2.5
46.18	NA	1.6	NA	NA	NA	12.39	NA	NA	1	0.107631	2
46.18	NA	1.6	NA	NA	NA	12.39	NA	NA	1	0.994934	2
46.18	NA	1.6	NA	NA	NA	12.39	NA	NA	1	0.934309	2
46.18	NA	1.6	NA	NA	NA	12.39	NA	NA	1	0.195309	2
46.18	NA	1.6	NA	NA	NA	12.39	NA	NA	1	0.611469	2
46.18	NA	1.6	NA	NA	NA	12.39	NA	NA	1	0.668332	2
46.18	NA	1.6	NA	NA	NA	12.39	NA	NA	1	0.113867	2
46.18	NA	1.6	NA	NA	NA	12.39	NA	NA	1	0.403789	2
46.18	NA	1.6	NA	NA	NA	12.39	NA	NA	1	0.366177	2
46.18	NA	1.6	NA	NA	NA	12.39	NA	NA	1	0.232705	2
46.18	NA	1.6	NA	NA	NA	12.39	NA	NA	1	0.639323	2
46.18	NA	1.6	NA	NA	NA	12.39	NA	NA	1	0.40692	2
46.18	NA	1.6	NA	NA	NA	12.39	NA	NA	1	0.0883492	2
46.18	NA	1.6	NA	NA	NA	12.39	NA	NA	1	0.266372	2
46.18	NA	1.6	NA	NA	NA	12.39	NA	NA	1	0.138539	2
NA	21.3457	NA	0.68	NA	NA	4.4	NA	NA	2	0.0528251	3
NA	15.7773	NA	0.49	NA	NA	5.2	NA	NA	3	0.0414329	3.5
NA	15.8353	NA	0.74	NA	NA	7.4	NA	NA	5	0.040468	4.5
NA	17.8074	NA	0.63	NA	NA	7	NA	NA	2	0.0547182	3
NA	21.3457	NA	0.68	NA	NA	4.4	NA	NA	2	0.0716623	3
NA	15.7773	NA	0.49	NA	NA	5.2	NA	NA	3	0.0537579	3.5
NA	15.8353	NA	0.74	NA	NA	7.4	NA	NA	5	0.0684027	4.5
NA	17.8074	NA	0.63	NA	NA	7	NA	NA	2	0.0653116	3
NA	21.3457	NA	0.68	NA	NA	4.4	NA	NA	2	0.0847486	3
NA	15.7773	NA	0.49	NA	NA	5.2	NA	NA	3	0.0637303	3.5
NA	15.8353	NA	0.74	NA	NA	7.4	NA	NA	5	0.0725264	4.5
NA	17.8074	NA	0.63	NA	NA	7	NA	NA	2	0.0695177	3
NA	21.3457	NA	0.68	NA	NA	4.4	NA	NA	2	0.0847486	3
NA	15.7773	NA	0.49	NA	NA	5.2	NA	NA	3	0.0692279	3.5
NA	15.8353	NA	0.74	NA	NA	7.4	NA	NA	5	0.0793617	4.5
NA	4	NA	NA	NA	NA	NA	NA	NA	3	0.0837832	3
NA	4	NA	NA	NA	NA	NA	NA	NA	3	0.1432	3
NA	4	NA	NA	NA	NA	NA	NA	NA	3	0.175543	3
NA	6.72854	0.75	NA	NA	72.3	21.3	78.6	1.48	2	0.266	2.5
NA	6.72854	0.75	NA	NA	72.3	21.3	78.6	1.48	2	0.231572	2.5
NA	6.72854	0.75	NA	NA	72.3	21.3	78.6	1.48	2	0.219383	2.5
NA	15.0812	1.2	NA	NA	NA	26	NA	NA	11	0.0345468	7
NA	15.0812	1.2	NA	NA	NA	26	NA	NA	11	-0.0367699	7
18	12.181	1.02	NA	NA	NA	3.45	567	NA	2	0.0191468	2.5
18	12.181	1.02	NA	NA	NA	3.45	567	NA	2	0.0277242	2.5
18	12.181	1.02	NA	NA	NA	3.45	567	NA	2	0.00487362	2.5
18	12.181	1.02	NA	NA	NA	3.45	567	NA	2	0.0647181	2.5
18	12.181	1.02	NA	NA	NA	3.45	567	NA	2	0.0352497	2.5
18	12.181	1.02	NA	NA	NA	3.45	567	NA	2	0.0284348	2.5
NA	NA	NA	NA	NA	NA	NA	NA	NA	1	0.284482	2.5
NA	NA	NA	NA	NA	NA	NA	NA	NA	1	0.301169	2.5
NA	NA	NA	NA	NA	NA	NA	NA	NA	1	0.382847	2.5
NA	NA	NA	NA	NA	NA	NA	NA	NA	1	0.583682	2.5
NA	NA	NA	NA	NA	NA	NA	NA	NA	1	0.759987	2.5
NA	NA	NA	NA	NA	NA	NA	NA	NA	1	0.808367	2.5
NA	NA	NA	NA	NA	NA	NA	NA	NA	1	0.962224	2.5
NA	NA	NA	NA	NA	NA	NA	NA	NA	1	0.991714	2.5
48.4	12.3	NA	NA	NA	NA	12	NA	1.16	5	0.0867914	4.5
48.4	12.3	NA	NA	NA	NA	12	NA	1.16	5	0.188546	4.5
48.4	12.3	NA	NA	NA	NA	12	NA	1.16	5	0.296582	4.5
48.4	12.3	NA	NA	NA	NA	12	NA	1.16	5	0.390488	4.5
48.4	12.3	NA	NA	NA	NA	12	NA	1.16	5	0.476339	4.5
48.4	12.3	NA	NA	NA	NA	12	NA	1.16	5	0.336717	4.5
48.4	12.3	NA	NA	NA	NA	12	NA	1.16	5	0.339361	4.5
48.4	12.3	NA	NA	NA	NA	12	NA	1.16	5	0.101831	4.5
11	3	0.4	NA	NA	NA	13	NA	NA	2	0.0282372	4
11	3	0.4	NA	NA	NA	13	NA	NA	2	-0.0546142	4
11	3	0.4	NA	NA	NA	13	NA	NA	2	0.117376	4
11	3	0.4	NA	NA	NA	13	NA	NA	2	0.0173415	4
NA	NA	NA	NA	NA	NA	NA	NA	NA	1	-0.249427	2
NA	NA	NA	NA	NA	NA	NA	NA	NA	1	0.437851	2
NA	NA	NA	NA	NA	NA	NA	NA	NA	1	0.593905	2
NA	NA	NA	NA	NA	NA	NA	NA	NA	1	0.377529	2
NA	NA	NA	NA	NA	NA	NA	NA	NA	2	0.0167528	3
NA	NA	NA	NA	NA	NA	NA	NA	NA	2	0.0285841	3
NA	NA	NA	NA	NA	NA	NA	NA	NA	2	0.0502135	3
NA	NA	NA	NA	NA	NA	NA	NA	NA	2	0.0458814	3
NA	NA	NA	NA	NA	NA	NA	NA	NA	2	0.0485054	3
NA	NA	NA	NA	NA	NA	NA	NA	NA	2	0.0167439	3
NA	NA	NA	NA	NA	NA	NA	NA	NA	2	0.0255136	3
NA	NA	NA	NA	NA	NA	NA	NA	NA	2	0.0622356	3
NA	NA	NA	NA	NA	NA	NA	NA	NA	2	0.129805	3
NA	NA	NA	NA	NA	NA	NA	NA	NA	2	0.12636	3
NA	NA	NA	NA	NA	NA	NA	NA	NA	2	0.0746672	3
NA	NA	NA	NA	NA	NA	NA	NA	NA	2	0.0503923	3
30.9	NA	0.8	NA	NA	NA	13	NA	1.41	42	0.125502	22.5
30.9	NA	0.8	NA	NA	NA	13	NA	1.41	42	0.0962168	22.5
30.9	NA	0.8	NA	NA	NA	13	NA	1.41	42	0.179424	22.5
30.9	NA	0.8	NA	NA	NA	13	NA	1.41	42	0.100802	22.5
25.9	9	0.8	NA	NA	NA	8	120	1.2	3	0.436605	3
25.9	9	0.8	NA	NA	NA	8	120	1.2	3	0.0635134	3
NA	4.9	NA	NA	NA	80	8.3	122	1.48	5	0.078422	4.5
NA	4.9	NA	NA	NA	80	8.3	122	1.48	5	0.0896888	4.5
NA	4.9	NA	NA	NA	80	8.3	122	1.48	5	0.0237541	4.5
NA	4.9	NA	NA	NA	80	8.3	122	1.48	5	0.0501897	4.5
NA	NA	NA	NA	NA	NA	NA	NA	NA	3	0.386773	2
NA	8.17865	NA	NA	23.4	69.7	19.1	NA	NA	21	0.0961532	12.5
NA	8.17865	NA	NA	23.4	69.7	19.1	NA	NA	21	0.0594955	12.5
NA	8.17865	NA	NA	23.4	69.7	19.1	NA	NA	21	0.235035	12.5
NA	8.17865	NA	NA	23.4	69.7	19.1	NA	NA	21	0.120164	12.5
NA	12.993	1.23	1.14	20	32.4	NA	NA	NA	3	0.157629	3
NA	12.993	1.23	1.14	20	32.4	NA	NA	NA	3	0.0930904	3
NA	NA	NA	NA	NA	NA	NA	NA	NA	2	0.162197	2.5
NA	NA	NA	NA	NA	NA	NA	NA	NA	2	0.319061	2.5
NA	NA	NA	NA	NA	NA	NA	NA	NA	2	0.357599	2.5
NA	9.455	1.49	0.48	10.4	144	4.15	80.5	NA	39	0.0609583	21
NA	9.455	1.49	0.48	10.4	144	4.15	80.5	NA	39	0.0461061	21
NA	9.455	1.49	0.48	10.4	144	4.15	80.5	NA	39	0.192586	21
NA	9.455	1.49	0.48	10.4	144	4.15	80.5	NA	39	0.0684906	21
NA	12.181	0.9	NA	NA	NA	12	NA	1.2	7	0.543836	5.5
NA	12.181	0.9	NA	NA	NA	12	NA	1.2	7	0.644014	5.5
NA	12.181	0.9	NA	NA	NA	12	NA	1.2	7	0.622195	5.5
NA	12.181	0.9	NA	NA	NA	12	NA	1.2	7	0.611105	5.5
NA	12.181	0.9	NA	NA	NA	12	NA	1.2	7	0.0871167	5.5
NA	12.181	0.9	NA	NA	NA	12	NA	1.2	7	0.146718	5.5
NA	12.181	0.9	NA	NA	NA	12	NA	1.2	7	0.135741	5.5
NA	12.181	0.9	NA	NA	NA	12	NA	1.2	7	0.154331	5.5
25.4	4.5	NA	NA	NA	132	5.6	70	NA	42	-0.0181605	22.5
57	NA	NA	NA	NA	NA	NA	NA	NA	8	0.0357607	6
57	NA	NA	NA	NA	NA	NA	NA	NA	8	0.0162275	6
57	NA	NA	NA	NA	NA	NA	NA	NA	8	-0.0127797	6
57	NA	NA	NA	NA	NA	NA	NA	NA	8	0.013423	6
57	NA	NA	NA	NA	NA	NA	NA	NA	8	0.00447428	6
57	NA	NA	NA	NA	NA	NA	NA	NA	8	-0.0148518	6
57	NA	NA	NA	NA	NA	NA	NA	NA	8	-0.0442333	6
57	NA	NA	NA	NA	NA	NA	NA	NA	8	0.0293276	6
15	4.48	0.43	0.5	18.6	NA	1.93	78.8	NA	21	0.0522662	12.5
15	4.48	0.43	0.5	18.6	NA	1.93	78.8	NA	21	0.0682431	12.5
24	7.9	NA	NA	NA	NA	NA	NA	NA	37	1.02617	20.5
24	7.9	NA	NA	NA	NA	NA	NA	NA	37	0.552379	20.5
NA	7.9	NA	NA	NA	NA	NA	NA	NA	43	0.489995	23
NA	7.9	NA	NA	NA	NA	NA	NA	NA	43	0.597059	23
23	6	NA	NA	NA	NA	NA	NA	NA	61	0.628884	32.5
NA	2.4	0.5	NA	NA	NA	15	38	NA	37	0.0183749	20
NA	2.4	0.5	NA	NA	NA	15	38	NA	37	0.185658	20
NA	15.9	1.8	NA	NA	150	5	99	1.29	30	0.144774	16.5
NA	15.9	1.8	NA	NA	150	5	99	1.29	30	0.0256424	16.5
NA	15.9	1.8	NA	NA	150	5	99	1.29	30	0.0252326	16.5
NA	15.9	1.8	NA	NA	150	5	99	1.29	30	0.0186921	16.5
NA	13.5	1.6	0.9	NA	114	27	190	NA	40	0.140773	21.5
NA	13.5	1.6	0.9	NA	114	27	190	NA	40	0.0820714	21.5
NA	5.5	NA	NA	NA	NA	NA	NA	1.44	17	0.19671	10
NA	5.5	NA	NA	NA	NA	NA	NA	1.44	17	0.303186	10
13.2	2.37819	0.5	NA	NA	NA	15	38	1.51	38	-0.0209253	20.5
13.2	2.37819	0.5	NA	NA	NA	15	38	1.51	38	0.151515	20.5
9	NA	NA	NA	NA	NA	NA	NA	NA	17	0.0238519	10.5
9	NA	NA	NA	NA	NA	NA	NA	NA	17	0.0226679	10.5
8.3	10.76	0.5	1.01	NA	NA	28.58	75.35	NA	7	0.0766933	5
8.3	10.76	0.5	1.01	NA	NA	28.58	75.35	NA	7	0.0326441	5
8.3	10.76	0.5	1.01	NA	NA	28.58	75.35	NA	7	0.0855812	5
8.3	10.76	0.5	1.01	NA	NA	28.58	75.35	NA	7	0.0493642	5
16.2	12.58	0.81	0.46	NA	NA	23.65	55.18	NA	7	0.0500038	5
16.2	12.58	0.81	0.46	NA	NA	23.65	55.18	NA	7	0.0212607	5
16.2	12.58	0.81	0.46	NA	NA	23.65	55.18	NA	7	2.06694	5
16.2	12.58	0.81	0.46	NA	NA	23.65	55.18	NA	7	0.162515	5
NA	9.5	NA	NA	NA	NA	NA	NA	NA	16	-0.0259755	9.5
NA	9.5	NA	NA	NA	NA	NA	NA	NA	16	-0.0161554	9.5
NA	9.5	NA	NA	NA	NA	NA	NA	NA	16	0.0327898	9.5
NA	9.5	NA	NA	NA	NA	NA	NA	NA	16	0.0111525	9.5
NA	4.5	NA	NA	NA	NA	NA	NA	NA	16	0.16284	9.5
NA	4.5	NA	NA	NA	NA	NA	NA	NA	16	0.0585942	9.5
NA	4.5	NA	NA	NA	NA	NA	NA	NA	16	0.0728613	9.5
NA	4.5	NA	NA	NA	NA	NA	NA	NA	16	0.0524902	9.5
NA	8.4	NA	NA	NA	NA	NA	NA	NA	16	0.159507	9.5
NA	8.4	NA	NA	NA	NA	NA	NA	NA	16	0.0291566	9.5
NA	8.4	NA	NA	NA	NA	NA	NA	NA	16	0.0631789	9.5
NA	8.4	NA	NA	NA	NA	NA	NA	NA	16	0.0591889	9.5
NA	2.2	NA	NA	NA	NA	NA	NA	NA	16	-0.0796882	9.5
NA	2.2	NA	NA	NA	NA	NA	NA	NA	16	0.0137933	9.5
NA	2.2	NA	NA	NA	NA	NA	NA	NA	16	-0.0273055	9.5
NA	2.2	NA	NA	NA	NA	NA	NA	NA	16	-0.297131	9.5
NA	NA	NA	NA	NA	NA	NA	NA	NA	29	0.259358	15
NA	4.5	NA	NA	NA	65	2.2	45	NA	19	0.0234059	10.25
NA	4.5	NA	NA	NA	65	2.2	45	NA	19	0.0689255	10.25
NA	14.0371	1.43	0.428	NA	NA	8.4	NA	NA	25	-0.0439427	14
NA	14.0371	1.43	0.428	NA	NA	8.4	NA	NA	25	0.0206581	14
NA	14.0371	1.43	0.428	NA	NA	8.4	NA	NA	25	0.0587961	14
NA	14.0371	1.43	0.428	NA	NA	8.4	NA	NA	25	0.0617377	14
NA	14.0371	1.43	0.428	NA	NA	8.4	NA	NA	25	0.0586521	14
NA	14.0371	1.43	0.428	NA	NA	8.4	NA	NA	25	0.033743	14
NA	14.0371	1.43	0.428	NA	NA	8.4	NA	NA	25	0.0288318	14
NA	14.0371	1.43	0.428	NA	NA	8.4	NA	NA	25	0.0358388	14
NA	NA	NA	NA	NA	NA	NA	NA	NA	31	0.0339811	17
NA	NA	NA	NA	NA	NA	NA	NA	NA	31	0.00582965	17
NA	NA	NA	NA	NA	NA	NA	NA	NA	31	0.0669664	17
NA	NA	NA	NA	NA	NA	NA	NA	NA	31	-0.0100746	17
NA	NA	NA	NA	NA	NA	NA	NA	NA	31	0.00514131	17
NA	NA	NA	NA	NA	NA	NA	NA	NA	31	0.0248889	17
NA	NA	NA	NA	NA	NA	NA	NA	NA	31	0.00476431	17
NA	NA	NA	NA	NA	NA	NA	NA	NA	31	-0.0131781	17
NA	NA	NA	NA	NA	NA	NA	NA	NA	31	-0.0306688	17
NA	NA	NA	NA	NA	NA	NA	NA	NA	31	-0.0386418	17
NA	NA	NA	NA	NA	NA	NA	NA	NA	31	-0.00138362	17
NA	NA	NA	NA	NA	NA	NA	NA	NA	31	0.0524464	17
14	NA	NA	NA	NA	NA	7.11	NA	NA	45	0.112349	24
14	NA	NA	NA	NA	NA	7.11	NA	NA	45	0.101314	24
NA	6.7	0.65	0.64	16.9	76.6	6.5	71.7	NA	23	0.212657	13
NA	6.7	0.65	0.64	16.9	76.6	6.5	71.7	NA	23	0.0565298	13
NA	6.7	0.65	0.64	16.9	76.6	6.5	71.7	NA	23	0.186848	13
NA	6.7	0.65	0.64	16.9	76.6	6.5	71.7	NA	23	0.0678685	13
31	16.2413	1.9	0.6	NA	NA	NA	NA	NA	26	0.141226	13.5
31	16.2413	1.9	0.6	NA	NA	NA	NA	NA	26	0.0321374	13.5
31	16.2413	1.9	0.6	NA	NA	NA	NA	NA	26	0.074108	13.5
31	16.2413	1.9	0.6	NA	NA	NA	NA	NA	26	0.0933319	13.5
31	16.2413	1.9	0.6	NA	NA	NA	NA	NA	26	-0.0139472	13.5
31	16.2413	1.9	0.6	NA	NA	NA	NA	NA	26	0.0195366	13.5
31	16.2413	1.9	0.6	NA	NA	NA	NA	NA	26	0.0314448	13.5
31	16.2413	1.9	0.6	NA	NA	NA	NA	NA	26	0.0118485	13.5
31	16.2413	1.9	0.6	NA	NA	NA	NA	NA	26	-0.00133422	13.5
31	16.2413	1.9	0.6	NA	NA	NA	NA	NA	26	-0.0406755	13.5
31	16.2413	1.9	0.6	NA	NA	NA	NA	NA	26	0.0242513	13.5
31	16.2413	1.9	0.6	NA	NA	NA	NA	NA	26	0.0749013	13.5
NA	NA	NA	NA	NA	NA	NA	NA	NA	20	0.144708	11.5
NA	NA	NA	NA	NA	NA	NA	NA	NA	20	0.0105821	11.5
NA	4.3	NA	NA	NA	NA	NA	NA	1.52	4	0.40016	3.5
NA	4.3	NA	NA	NA	NA	NA	NA	1.52	4	0.245122	3.5
NA	4.3	NA	NA	NA	NA	NA	NA	1.52	4	0.238892	3.5
NA	4.3	NA	NA	NA	NA	NA	NA	1.52	4	0.121931	3.5
NA	4.3	NA	NA	NA	NA	NA	NA	1.52	4	0.232575	3.5
NA	4.3	NA	NA	NA	NA	NA	NA	1.52	4	0.224639	3.5
NA	4.3	NA	NA	NA	NA	NA	NA	1.52	4	0.116744	3.5
NA	4.3	NA	NA	NA	NA	NA	NA	1.52	4	0.219398	3.5
NA	4.3	NA	NA	NA	NA	NA	NA	1.52	4	0.213754	3.5
NA	4.3	NA	NA	NA	NA	NA	NA	1.52	4	0.115427	3.5
NA	4.3	NA	NA	NA	NA	NA	NA	1.52	4	0.220788	3.5
NA	4.3	NA	NA	NA	NA	NA	NA	1.52	4	0.213212	3.5
NA	4.3	NA	NA	NA	NA	NA	NA	1.52	4	0.112156	3.5
NA	4.3	NA	NA	NA	NA	NA	NA	1.52	4	0.231192	3.5
NA	4.3	NA	NA	NA	NA	NA	NA	1.52	4	0.219095	3.5
NA	4.3	NA	NA	NA	NA	NA	NA	1.52	4	0.106315	3.5
NA	4.3	NA	NA	NA	NA	NA	NA	1.52	4	0.219797	3.5
NA	4.3	NA	NA	NA	NA	NA	NA	1.52	4	0.208236	3.5
NA	4.3	NA	NA	NA	NA	NA	NA	1.52	4	0.102654	3.5
NA	4.3	NA	NA	NA	NA	NA	NA	1.52	4	0.210451	3.5
NA	4.3	NA	NA	NA	NA	NA	NA	1.52	4	0.199441	3.5
NA	4.3	NA	NA	NA	NA	NA	NA	1.52	4	0.101271	3.5
NA	4.3	NA	NA	NA	NA	NA	NA	1.52	4	0.209904	3.5
NA	4.3	NA	NA	NA	NA	NA	NA	1.52	4	0.198814	3.5
56.82	5.7	NA	NA	NA	NA	NA	NA	NA	45	0.104287	24.5
15.6	2.7	NA	NA	NA	NA	NA	NA	1.69	32	0.0413593	18
15.6	2.7	NA	NA	NA	NA	NA	NA	1.69	32	0.0023015	18
6.9	2.9	NA	NA	NA	NA	NA	NA	1.69	32	0.0393752	18
6.9	2.9	NA	NA	NA	NA	NA	NA	1.69	32	0.0760461	18
40	28	2.2	0.7	21	NA	NA	NA	NA	22	0.0335763	12.5
40	28	2.2	0.7	21	NA	NA	NA	NA	22	0.0575045	12.5
NA	10.96	1	1.59	16.14	75.1	15.8	176.6	1.28	33	0.0665424	18.5
17.3	5.4	0.41	1.11	10.7	46.1	8.3	149	1.31	17	0.0545452	10.5
17.3	5.4	0.41	1.11	10.7	46.1	8.3	149	1.31	17	0.554505	10.5
17.4	5.8	0.66	NA	NA	NA	11.2	NA	1.42	22	0.0268128	12.5
17.4	5.8	0.66	NA	NA	NA	11.2	NA	1.42	22	-0.184061	12.5
17.4	5.8	0.66	NA	NA	NA	11.2	NA	1.42	22	0.00398442	12.5
17.4	5.8	0.66	NA	NA	NA	11.2	NA	1.42	22	-0.0264753	12.5
17.4	5.8	0.66	NA	NA	NA	11.2	NA	1.42	22	0.118736	12.5
17.4	5.8	0.66	NA	NA	NA	11.2	NA	1.42	22	-0.189452	12.5
17.4	5.8	0.66	NA	NA	NA	11.2	NA	1.42	22	0.135931	12.5
17.4	5.8	0.66	NA	NA	NA	11.2	NA	1.42	22	0.233055	12.5
NA	12	1.1	0.47	17	82	4.7	55	NA	35	0.0698526	19
NA	12	1.1	0.47	17	82	4.7	55	NA	35	0.066656	19
18	7.12	0.86	NA	NA	NA	NA	NA	NA	31	0.296595	17.5
26.8	3.96172	NA	NA	NA	17.54	5.4	116.4	NA	28	-0.013519	15.5
5.8	5.1	0.46	0.24	NA	127	12	65	1.32	33	0.19671	19.5
NA	12.2	0.08	NA	NA	NA	9.8	70	NA	33	0.301019	18.5
NA	12.2	0.08	NA	NA	NA	9.8	70	NA	33	0.167011	18.5
32	7.44	0.93	NA	NA	NA	9.57	191	NA	20	0.468024	10.5
32	7.44	0.93	NA	NA	NA	9.57	191	NA	20	0.184494	10.5
32	7.44	0.93	NA	NA	NA	9.57	191	NA	20	-0.134976	10.5
32	7.44	0.93	NA	NA	NA	9.57	191	NA	20	0.0896885	10.5
NA	NA	NA	NA	NA	NA	NA	NA	NA	23	0.0565844	12.5
NA	8.56	0.5	NA	NA	NA	16.43	161.88	NA	2	0.111605	3.5
NA	8.56	0.5	NA	NA	NA	16.43	161.88	NA	2	0.227766	3.5
NA	8.56	0.5	NA	NA	NA	16.43	161.88	NA	2	0.160436	3.5
NA	8.56	0.5	NA	NA	NA	16.43	161.88	NA	2	0.0647841	3.5
NA	7.35	NA	NA	NA	157.7	26.3	100.9	NA	2	0.287724	2.5
NA	7.35	NA	NA	NA	157.7	26.3	100.9	NA	2	0.235549	2.5
NA	7.35	NA	NA	NA	157.7	26.3	100.9	NA	2	0.0759826	2.5
NA	7.35	NA	NA	NA	157.7	26.3	100.9	NA	2	0.078161	2.5
NA	28.32	2.52	NA	NA	NA	NA	NA	NA	2	0.321584	4.5
NA	3.9	NA	NA	NA	170	21	58	NA	1	0.169899	2
NA	3.9	NA	NA	NA	170	21	58	NA	1	0.259511	2
NA	3.9	NA	NA	NA	170	21	58	NA	1	0.230524	2
NA	3.9	NA	NA	NA	170	21	58	NA	1	0.0235305	2
NA	3.9	NA	NA	NA	170	21	58	NA	1	0.112478	2
NA	3.9	NA	NA	NA	170	21	58	NA	1	0.154151	2
NA	6.21	NA	NA	NA	66.5	10.8	51.1	1.43	12	0.114685	7.5
NA	6.21	NA	NA	NA	66.5	10.8	51.1	1.43	12	0.17017	7.5
NA	6.21	NA	NA	NA	66.5	10.8	51.1	1.43	12	-0.0205714	7.5
NA	6.21	NA	NA	NA	66.5	10.8	51.1	1.43	12	-0.073859	7.5
NA	6.21	NA	NA	NA	66.5	10.8	51.1	1.43	12	-0.11083	7.5
NA	6.21	NA	NA	NA	66.5	10.8	51.1	1.43	12	0.0281746	7.5
NA	6.21	NA	NA	NA	66.5	10.8	51.1	1.43	12	0.0877766	7.5
NA	6.21	NA	NA	NA	66.5	10.8	51.1	1.43	12	0.0728192	7.5
NA	6.21	NA	NA	NA	66.5	10.8	51.1	1.43	12	0.0164393	7.5
NA	6.21	NA	NA	NA	66.5	10.8	51.1	1.43	12	-0.0222772	7.5
NA	7.4	0.95	NA	NA	NA	4.59	NA	NA	1	0.0469876	2
NA	7.65	0.75	NA	NA	NA	5.66	NA	NA	1	0.0204884	2
NA	8.25	0.9	NA	NA	NA	5.32	NA	NA	1	0.0586868	2
NA	2.5	NA	NA	NA	NA	5.88	108.8	1.45	2	0.15795	3
NA	2.5	NA	NA	NA	NA	5.88	108.8	1.45	2	0.254073	3
NA	2.5	NA	NA	NA	NA	5.88	108.8	1.45	2	0.417714	3
NA	2.5	NA	NA	NA	NA	5.88	108.8	1.45	2	0.587665	3
NA	2.5	NA	NA	NA	NA	5.88	108.8	1.45	2	0.17709	3
NA	2.5	NA	NA	NA	NA	5.88	108.8	1.45	2	0.358461	3
NA	2.5	NA	NA	NA	NA	5.88	108.8	1.45	2	0.493771	3
NA	2.5	NA	NA	NA	NA	5.88	108.8	1.45	2	0.582285	3
NA	15.8	NA	NA	NA	66	210	145	NA	3	-0.0501413	3.5
NA	16.2	1.18	NA	NA	NA	19.82	427.99	NA	1	0.0124483	2.5
NA	6.8	0.58	NA	NA	NA	21.3	92.1	NA	11	0.0169458	7
20	14	NA	NA	NA	NA	NA	NA	NA	30	1.16301	16.5
20	14	NA	NA	NA	NA	NA	NA	NA	30	0.284145	16.5
20	14	NA	NA	NA	NA	NA	NA	NA	30	0.565314	16.5
14.03	10.6	0.81	NA	NA	9.1	112.5	9.2	NA	11	0.138276	7
14.03	10.6	0.81	NA	NA	9.1	112.5	9.2	NA	11	0.300493	7
14.03	10.6	0.81	NA	NA	9.1	112.5	9.2	NA	11	0.140567	7
14.03	10.6	0.81	NA	NA	9.1	112.5	9.2	NA	11	0.0997477	7
14.03	10.6	0.81	NA	NA	9.1	112.5	9.2	NA	11	0.347862	7
14.03	10.6	0.81	NA	NA	9.1	112.5	9.2	NA	11	0.234278	7
NA	5.5	0.41	1.1	10.7	46.1	8.1	149	NA	18	0.262569	11
NA	8.82	0.9	NA	NA	NA	18.8	160	NA	3	0.0233849	3.5
NA	8.82	0.9	NA	NA	NA	18.8	160	NA	3	0.0251555	3.5
NA	8.82	0.9	NA	NA	NA	18.8	160	NA	3	0.0357387	3.5
NA	8.82	0.9	NA	NA	NA	18.8	160	NA	3	0.0215861	3.5
NA	8.82	0.9	NA	NA	NA	18.8	160	NA	3	0.0197841	3.5
NA	8.82	0.9	NA	NA	NA	18.8	160	NA	3	-0.0153179	3.5
NA	8.82	0.9	NA	NA	NA	18.8	160	NA	3	0.0125881	3.5
NA	8.82	0.9	NA	NA	NA	18.8	160	NA	3	-8.89e-06	3.5
NA	8.82	0.9	NA	NA	NA	18.8	160	NA	3	-0.017912	3.5
NA	8.82	0.9	NA	NA	NA	18.8	160	NA	3	-0.0230931	3.5
NA	7.72	0.9	NA	NA	NA	17	70	NA	3	0.0658713	3
NA	7.72	0.9	NA	NA	NA	17	70	NA	3	0.0557428	3
NA	7.72	0.9	NA	NA	NA	17	70	NA	3	0.126087	3
NA	7.72	0.9	NA	NA	NA	17	70	NA	3	0.140197	3
NA	7.72	0.9	NA	NA	NA	17	70	NA	3	0.169353	3
NA	7.72	0.9	NA	NA	NA	17	70	NA	3	0.0862327	3
NA	7.72	0.9	NA	NA	NA	17	70	NA	3	0.129875	3
NA	7.72	0.9	NA	NA	NA	17	70	NA	3	0.179254	3
NA	7.72	0.9	NA	NA	NA	17	70	NA	3	0.176238	3
NA	7.72	0.9	NA	NA	NA	17	70	NA	3	0.148668	3
NA	8.82	0.9	NA	NA	NA	18.8	160	NA	3	0.00174591	3.5
NA	8.82	0.9	NA	NA	NA	18.8	160	NA	3	0.0293693	3.5
NA	8.82	0.9	NA	NA	NA	18.8	160	NA	3	0.0462425	3.5
NA	8.82	0.9	NA	NA	NA	18.8	160	NA	3	-0.00530558	3.5
NA	8.82	0.9	NA	NA	NA	18.8	160	NA	3	-0.017729	3.5
NA	8.82	0.9	NA	NA	NA	18.8	160	NA	3	0.00500387	3.5
NA	8.82	0.9	NA	NA	NA	18.8	160	NA	3	-0.0126292	3.5
NA	8.82	0.9	NA	NA	NA	18.8	160	NA	3	-0.0126382	3.5
NA	8.82	0.9	NA	NA	NA	18.8	160	NA	3	-0.00757081	3.5
NA	8.82	0.9	NA	NA	NA	18.8	160	NA	3	-0.0151904	3.5
NA	7.72	0.9	NA	NA	NA	17	70	NA	3	0.141712	3
NA	7.72	0.9	NA	NA	NA	17	70	NA	3	0.0681311	3
NA	7.72	0.9	NA	NA	NA	17	70	NA	3	0.123453	3
NA	7.72	0.9	NA	NA	NA	17	70	NA	3	0.179903	3
NA	7.72	0.9	NA	NA	NA	17	70	NA	3	0.0990661	3
NA	7.72	0.9	NA	NA	NA	17	70	NA	3	0.0399018	3
NA	7.72	0.9	NA	NA	NA	17	70	NA	3	0.0238299	3
NA	7.72	0.9	NA	NA	NA	17	70	NA	3	0.0208808	3
NA	7.72	0.9	NA	NA	NA	17	70	NA	3	0.0119703	3
NA	7.72	0.9	NA	NA	NA	17	70	NA	3	0.00447669	3
NA	NA	NA	NA	NA	NA	NA	NA	1.48	2	-0.248582	3
NA	4.67	0.382	0.588	NA	NA	NA	NA	1.387	3	-0.255264	3.5
NA	NA	NA	NA	NA	NA	NA	NA	NA	1	-0.0251269	1.5
NA	9.28	0.8	NA	NA	NA	13.2	96.7	NA	8	0.0870086	5.5
NA	9.28	0.8	NA	NA	NA	13.2	96.7	NA	8	0.108381	5.5
NA	9.28	0.8	NA	NA	NA	13.2	96.7	NA	8	0.172738	5.5
NA	9.28	0.8	NA	NA	NA	13.2	96.7	NA	8	0.117406	5.5
NA	9.28	0.8	NA	NA	NA	13.2	96.7	NA	8	0.0381013	5.5
NA	9.28	0.8	NA	NA	NA	13.2	96.7	NA	8	0.0456392	5.5
NA	9.28	0.8	NA	NA	NA	13.2	96.7	NA	8	0.134262	5.5
NA	9.28	0.8	NA	NA	NA	13.2	96.7	NA	8	0.0346126	5.5
NA	14.88	1.36	0.49	NA	81.6	20.8	NA	NA	34	0.231802	18.5
NA	9.82	0.81	NA	NA	51.84	22.37	98.75	NA	2	0.0893405	2.5
NA	9.82	0.81	NA	NA	51.84	22.37	98.75	NA	2	0.223524	2.5
NA	9.82	0.81	NA	NA	51.84	22.37	98.75	NA	2	0.320748	2.5
NA	9.82	0.81	NA	NA	51.84	22.37	98.75	NA	2	0.251375	2.5
NA	9.82	0.81	NA	NA	51.84	22.37	98.75	NA	2	0.0782275	2.5
NA	9.82	0.81	NA	NA	51.84	22.37	98.75	NA	2	0.163798	2.5
NA	9.82	0.81	NA	NA	51.84	22.37	98.75	NA	2	0.274149	2.5
NA	9.82	0.81	NA	NA	51.84	22.37	98.75	NA	2	0.193615	2.5
NA	9.16	0.9	NA	NA	NA	10.39	166	1.53	13	0.0676889	8
23	9.222	0.8	NA	NA	105.5	6.5	97.9	1.18	41	0.126331	22
NA	15.8456	1.81	0.75	10.13	97.16	24.3	77.08	NA	2	0.0234379	2.5
NA	15.8456	1.81	0.75	10.13	97.16	24.3	77.08	NA	2	0.0279513	2.5
NA	15.8456	1.81	0.75	10.13	97.16	24.3	77.08	NA	2	0.0283204	2.5
NA	15.8456	1.81	0.75	10.13	97.16	24.3	77.08	NA	2	0.0318443	2.5
NA	15.8456	1.81	0.75	10.13	97.16	24.3	77.08	NA	2	0.0476237	2.5
NA	15.8456	1.81	0.75	10.13	97.16	24.3	77.08	NA	2	0.0213218	2.5
NA	15.8456	1.81	0.75	10.13	97.16	24.3	77.08	NA	2	0.0182873	2.5
NA	15.8456	1.81	0.75	10.13	97.16	24.3	77.08	NA	2	0.0249413	2.5
NA	15.8456	1.81	0.75	10.13	97.16	24.3	77.08	NA	2	0.0291819	2.5
NA	NA	NA	NA	NA	NA	NA	NA	NA	1	0.216296	2
NA	7.5052	0.96	0.86	15.74	NA	11.31	113.6	NA	2	0.109034	2.5
NA	7.5052	0.96	0.86	15.74	NA	11.31	113.6	NA	2	0.0223648	2.5
NA	18.618	1.8	NA	NA	NA	13.4	45.5	NA	2	0.304037	2.5
NA	18.618	1.8	NA	NA	NA	13.4	45.5	NA	2	0.354545	2.5
NA	18.618	1.8	NA	NA	NA	13.4	45.5	NA	2	0.427906	2.5
NA	18.618	1.8	NA	NA	NA	13.4	45.5	NA	2	0.466006	2.5
NA	18.618	1.8	NA	NA	NA	13.4	45.5	NA	2	0.196088	2.5
NA	18.618	1.8	NA	NA	NA	13.4	45.5	NA	2	0.259235	2.5
NA	18.618	1.8	NA	NA	NA	13.4	45.5	NA	2	0.342258	2.5
NA	18.618	1.8	NA	NA	NA	13.4	45.5	NA	2	0.343631	2.5
NA	NA	NA	NA	NA	NA	NA	NA	NA	2	0.081153	3
NA	NA	NA	NA	NA	NA	NA	NA	NA	2	0.460292	3
NA	NA	NA	NA	NA	NA	NA	NA	NA	2	0.386523	3
NA	NA	NA	NA	NA	NA	NA	NA	NA	2	0.0548115	3
NA	NA	NA	NA	NA	NA	NA	NA	NA	2	0.143503	3
NA	NA	NA	NA	NA	NA	NA	NA	NA	2	0.230505	3
NA	NA	NA	NA	NA	NA	NA	NA	NA	2	0.38467	3
NA	NA	NA	NA	NA	NA	NA	NA	NA	2	0.354805	3
NA	NA	NA	NA	NA	NA	NA	NA	NA	36	0.0326213	19.5
NA	NA	NA	NA	NA	NA	NA	NA	NA	36	0.0569807	19.5
NA	NA	NA	NA	NA	NA	NA	NA	NA	36	-0.00740365	19.5
NA	NA	NA	NA	NA	NA	NA	NA	NA	36	0.0268583	19.5
76	11.774	NA	NA	NA	NA	NA	30.7	NA	2	0.0672027	3
76	11.774	NA	NA	NA	NA	NA	30.7	NA	2	0.613918	3
16.4	18.618	1.8	NA	NA	NA	13.4	44.5	NA	2	0.194157	2.5
16.4	18.618	1.8	NA	NA	NA	13.4	44.5	NA	2	0.25746	2.5
16.4	18.618	1.8	NA	NA	NA	13.4	44.5	NA	2	0.328503	2.5
16.4	18.618	1.8	NA	NA	NA	13.4	44.5	NA	2	0.31121	2.5
NA	8.59	1	0.57	15.7	74.87	12.75	91	NA	3	0.0878522	3
NA	8.59	1	0.57	15.7	74.87	12.75	91	NA	33	-0.180493	18
8.3	NA	0.5	1.01	NA	NA	28.6	75.4	NA	6	0.126193	5
16.2	NA	0.81	0.46	NA	NA	23.6	55.2	NA	6	2.0387	5
NA	NA	NA	NA	NA	NA	NA	NA	NA	1	0.101096	2
NA	NA	NA	NA	NA	NA	NA	NA	NA	1	0.157186	2
NA	NA	NA	NA	NA	NA	NA	NA	NA	1	0.192904	2
NA	NA	NA	NA	NA	NA	NA	NA	NA	1	0.210295	2
NA	NA	NA	NA	NA	NA	NA	NA	NA	1	0.0971637	2
NA	NA	NA	NA	NA	NA	NA	NA	NA	1	0.115513	2
NA	NA	NA	NA	NA	NA	NA	NA	NA	1	0.133531	2
NA	NA	NA	NA	NA	NA	NA	NA	NA	1	0.151231	2
NA	NA	NA	NA	NA	NA	NA	NA	NA	1	0.0971637	2
NA	NA	NA	NA	NA	NA	NA	NA	NA	1	0.151231	2
NA	NA	NA	NA	NA	NA	NA	NA	NA	1	0.168623	2
NA	NA	NA	NA	NA	NA	NA	NA	NA	1	0.185717	2
NA	NA	NA	NA	NA	NA	NA	NA	NA	1	0.111226	2
NA	NA	NA	NA	NA	NA	NA	NA	NA	1	0.187212	2
NA	NA	NA	NA	NA	NA	NA	NA	NA	1	0.34484	2
NA	NA	NA	NA	NA	NA	NA	NA	NA	1	0.302281	2
NA	NA	NA	NA	NA	NA	NA	NA	NA	1	0.0953102	2
NA	NA	NA	NA	NA	NA	NA	NA	NA	1	0.182322	2
NA	NA	NA	NA	NA	NA	NA	NA	NA	1	0.360003	2
NA	NA	NA	NA	NA	NA	NA	NA	NA	1	0.336472	2
NA	NA	NA	NA	NA	NA	NA	NA	NA	1	0.336472	2
NA	NA	NA	NA	NA	NA	NA	NA	NA	1	0.336472	2
NA	NA	NA	NA	NA	NA	NA	NA	NA	1	0.494696	2
NA	NA	NA	NA	NA	NA	NA	NA	NA	1	0.470004	2
15.31	NA	1.3	NA	NA	NA	NA	NA	NA	1	0.0693611	2
15.31	NA	1.3	NA	NA	NA	NA	NA	NA	1	0.11594	2
15.31	NA	1.3	NA	NA	NA	NA	NA	NA	1	0.0821654	2
NA	NA	NA	NA	NA	NA	NA	NA	NA	1	0.114536	2
NA	NA	NA	NA	NA	NA	NA	NA	NA	1	0.186773	2
NA	NA	NA	NA	NA	NA	NA	NA	NA	1	0.217205	2
NA	NA	NA	NA	NA	NA	NA	NA	NA	1	0.200012	2
NA	NA	NA	NA	NA	NA	NA	NA	NA	1	0.316002	2
NA	NA	NA	NA	NA	NA	NA	NA	NA	1	0.372009	2
NA	NA	NA	NA	NA	NA	NA	NA	NA	1	0.223412	2
NA	NA	NA	NA	NA	NA	NA	NA	NA	1	0.342575	2
NA	NA	NA	NA	NA	NA	NA	NA	NA	1	0.408307	2
NA	NA	NA	NA	NA	NA	NA	NA	NA	1	0.245911	2
NA	NA	NA	NA	NA	NA	NA	NA	NA	1	0.363297	2
NA	NA	NA	NA	NA	NA	NA	NA	NA	1	0.43139	2
NA	NA	NA	NA	NA	NA	NA	NA	NA	2	0.265895	2.5
NA	NA	NA	NA	NA	NA	NA	NA	NA	2	0.329882	2.5
NA	NA	NA	NA	NA	NA	NA	NA	NA	2	0.370374	2.5
NA	NA	NA	NA	NA	NA	NA	NA	NA	2	0.195875	2.5
NA	NA	NA	NA	NA	NA	NA	NA	NA	2	0.313658	2.5
NA	NA	NA	NA	NA	NA	NA	NA	NA	2	0.395671	2.5
NA	NA	NA	NA	NA	NA	NA	NA	NA	2	0.331777	2.5
NA	NA	NA	NA	NA	NA	NA	NA	NA	2	0.435961	2.5
NA	NA	NA	NA	NA	NA	NA	NA	NA	2	0.449996	2.5
NA	NA	NA	NA	NA	NA	NA	NA	NA	2	0.449996	2.5
NA	NA	NA	NA	NA	NA	NA	NA	NA	2	0.300754	2.5
NA	NA	NA	NA	NA	NA	NA	NA	NA	2	0.485958	2.5
NA	NA	NA	NA	NA	NA	NA	NA	NA	2	0.510826	2.5
NA	NA	NA	NA	NA	NA	NA	NA	NA	2	0.496691	2.5
NA	NA	NA	NA	NA	NA	NA	NA	NA	2	0.13077	2.5
NA	NA	NA	NA	NA	NA	NA	NA	NA	2	0.205339	2.5
NA	NA	NA	NA	NA	NA	NA	NA	NA	2	0.23484	2.5
NA	NA	NA	NA	NA	NA	NA	NA	NA	2	0.240637	2.5
NA	NA	NA	NA	NA	NA	NA	NA	NA	2	0.0906544	2.5
NA	NA	NA	NA	NA	NA	NA	NA	NA	2	0.148923	2.5
NA	NA	NA	NA	NA	NA	NA	NA	NA	2	0.203983	2.5
NA	NA	NA	NA	NA	NA	NA	NA	NA	2	0.227514	2.5
NA	NA	NA	NA	NA	NA	NA	NA	NA	2	0.247836	2.5
NA	NA	NA	NA	NA	NA	NA	NA	NA	2	0.336472	2.5
NA	NA	NA	NA	NA	NA	NA	NA	NA	2	0.362905	2.5
NA	NA	NA	NA	NA	NA	NA	NA	NA	2	0.358548	2.5
NA	NA	NA	NA	NA	NA	NA	NA	NA	2	0.17812	2.5
NA	NA	NA	NA	NA	NA	NA	NA	NA	2	0.278203	2.5
NA	NA	NA	NA	NA	NA	NA	NA	NA	2	0.351631	2.5
NA	NA	NA	NA	NA	NA	NA	NA	NA	2	0.356046	2.5
NA	8.12065	NA	NA	NA	NA	18	NA	NA	55	-0.0480092	30
NA	8.12065	NA	NA	NA	NA	18	NA	NA	55	-0.0304592	30
NA	8.12065	NA	NA	NA	NA	18	NA	NA	55	0.0363676	30
NA	8.12065	NA	NA	NA	NA	18	NA	NA	55	0.00896867	30
NA	8.12065	NA	NA	NA	NA	18	NA	NA	55	-0.0176996	30
NA	8.12065	NA	NA	NA	NA	18	NA	NA	55	0.0178576	30
NA	NA	NA	NA	NA	NA	NA	NA	NA	3	0.0311027	3
NA	NA	NA	NA	NA	NA	NA	NA	NA	3	-0.0498964	3
NA	NA	NA	NA	NA	NA	NA	NA	NA	3	0.0418403	3
NA	NA	NA	NA	NA	NA	NA	NA	NA	3	-0.00667304	3
NA	NA	NA	NA	NA	NA	NA	NA	NA	3	-0.00908734	3
NA	NA	NA	NA	NA	NA	NA	NA	NA	3	0.0534078	3
NA	NA	NA	NA	NA	NA	NA	NA	NA	3	0.0174401	3
NA	NA	NA	NA	NA	NA	NA	NA	NA	3	-0.0275078	3
NA	NA	NA	NA	NA	NA	NA	NA	NA	3	0.0523067	3
NA	NA	NA	NA	NA	NA	NA	NA	NA	2	0.0761588	3
NA	NA	NA	NA	NA	NA	NA	NA	NA	2	0.104187	3
NA	NA	NA	NA	NA	NA	NA	NA	NA	3	0.00955369	4.5
NA	NA	NA	NA	NA	NA	NA	NA	NA	3	0.0400451	4.5
NA	NA	NA	NA	NA	NA	NA	NA	NA	3	0.035243	4.5
NA	NA	NA	NA	NA	NA	NA	NA	NA	3	-0.0244539	4.5
NA	NA	NA	NA	NA	NA	NA	NA	NA	3	0.0302475	4.5
NA	NA	NA	NA	NA	NA	NA	NA	NA	3	0.00449906	4.5
NA	NA	NA	NA	NA	NA	NA	NA	NA	3	-0.020518	4.5
NA	NA	NA	NA	NA	NA	NA	NA	NA	3	0.00671895	4.5
NA	NA	NA	NA	NA	NA	NA	NA	NA	3	-0.0563411	4.5
NA	NA	NA	NA	NA	NA	NA	NA	NA	3	-0.0108424	4.5
NA	NA	NA	NA	NA	NA	NA	NA	NA	3	0.10658	4.5
NA	NA	NA	NA	NA	NA	NA	NA	NA	3	-0.0376456	4.5
NA	NA	NA	NA	NA	NA	NA	NA	NA	3	-0.0283026	4.5
NA	NA	NA	NA	NA	NA	NA	NA	NA	3	-0.0219333	4.5
NA	NA	NA	NA	NA	NA	NA	NA	NA	3	0.100456	4.5
NA	NA	NA	NA	NA	NA	NA	NA	NA	3	0.146378	4.5
NA	NA	NA	NA	NA	NA	NA	NA	NA	3	0.0969788	4.5
NA	NA	NA	NA	NA	NA	NA	NA	NA	3	0.184345	4.5
NA	NA	NA	NA	NA	NA	NA	NA	NA	3	0.209281	4.5
NA	NA	NA	NA	NA	NA	NA	NA	NA	3	0.0286443	4.5
NA	NA	NA	NA	NA	NA	NA	NA	NA	3	0.0529126	4.5
NA	NA	NA	NA	NA	NA	NA	NA	NA	3	0.115333	4.5
NA	NA	NA	NA	NA	NA	NA	NA	NA	3	0.0435698	4.5
NA	NA	NA	NA	NA	NA	NA	NA	NA	3	0.0127519	4.5
NA	NA	NA	NA	NA	NA	NA	NA	NA	3	0.152595	4.5
NA	NA	NA	NA	NA	NA	NA	NA	NA	3	0.160835	4.5
NA	NA	NA	NA	NA	NA	NA	NA	NA	3	0.0885649	4.5
NA	NA	NA	NA	NA	NA	NA	NA	NA	3	0.046957	4.5
NA	NA	NA	NA	NA	NA	NA	NA	NA	3	0.210881	4.5
NA	NA	NA	NA	NA	NA	NA	NA	NA	3	0.0591699	4.5
NA	15.7	0.95	NA	NA	110	13.2	375	1.06	14	0.0588957	8.5
NA	15.7	0.95	NA	NA	110	13.2	375	1.06	14	0.0174216	8.5
NA	NA	NA	NA	NA	NA	NA	NA	NA	51	0.250827	27.5
NA	NA	NA	NA	NA	NA	NA	NA	NA	51	0.161571	27.5
NA	NA	NA	NA	NA	NA	NA	NA	NA	51	-0.0448953	27.5
NA	NA	NA	NA	NA	NA	NA	NA	NA	51	0.690903	27.5
NA	NA	NA	NA	NA	NA	NA	NA	NA	51	0.232193	27.5
NA	NA	NA	NA	NA	NA	NA	NA	NA	51	0.0670445	27.5
NA	NA	NA	NA	NA	NA	NA	NA	NA	51	0.0300189	27.5
NA	NA	NA	NA	NA	NA	NA	NA	NA	51	0.0978183	27.5
NA	NA	NA	NA	NA	NA	NA	NA	NA	128	-0.022323	65.5
NA	NA	NA	NA	NA	NA	NA	NA	NA	128	0.319821	65.5
NA	NA	NA	NA	NA	NA	NA	NA	NA	128	0.0726132	65.5
NA	NA	NA	NA	NA	NA	NA	NA	NA	128	0.567461	65.5
NA	NA	NA	NA	NA	NA	NA	NA	NA	128	-0.00920054	65.5
NA	NA	NA	NA	NA	NA	NA	NA	NA	128	0.33853	65.5
NA	NA	NA	NA	NA	NA	NA	NA	NA	128	0.371256	65.5
NA	NA	NA	NA	NA	NA	NA	NA	NA	128	0.507796	65.5

## Sheet: Fig.s3
Mean annual temperature	Mean annual precipitation	Soil clay content	soil organic carbon content	Soil total nitrogen content	Soil total phosphorus content	Soil total potassium content	Soil available nitrogen content	Soil available phosphorus content	Soil available potassium content	Soil bulk density	Soil pH	Experimental duration	Potassium application rate	lnratio_SOC	weight
17.2	1549	NA	9.455	1.49	0.48	10.4	144	4.15	80.5	NA	6.9	39	75	-0.00911168	21
17.2	1549	NA	9.455	1.49	0.48	10.4	144	4.15	80.5	NA	6.9	39	75	0.0268113	21
17.2	1549	NA	9.455	1.49	0.48	10.4	144	4.15	80.5	NA	6.9	39	75	0.00895528	21
17.2	1549	NA	9.455	1.49	0.48	10.4	144	4.15	80.5	NA	6.9	39	75	-0.0304065	21
16	1069	NA	7.89	NA	NA	NA	NA	NA	NA	NA	NA	24	187.5	0.103032	13.5
16	1069	NA	7.89	NA	NA	NA	NA	NA	NA	NA	NA	24	187.5	0.0480862	13.5
16	1069	NA	7.89	NA	NA	NA	NA	NA	NA	NA	NA	24	187.5	0.103032	13.5
16	1069	NA	7.89	NA	NA	NA	NA	NA	NA	NA	NA	24	187.5	0.0480862	13.5
16	1069	NA	7.89	NA	NA	NA	NA	NA	NA	NA	NA	24	187.5	0.103032	13.5
16	1069	NA	7.89	NA	NA	NA	NA	NA	NA	NA	NA	24	187.5	0.0480862	13.5
16	1069	NA	7.89	NA	NA	NA	NA	NA	NA	NA	NA	24	187.5	0.103032	13.5
16	1069	NA	7.89	NA	NA	NA	NA	NA	NA	NA	NA	24	187.5	0.0480862	13.5
1.5	550	40	NA	NA	NA	NA	NA	NA	NA	NA	7	21	60	0.018622	12
1.5	550	40	NA	NA	NA	NA	NA	NA	NA	NA	7	21	60	0.018622	12
1.5	550	40	NA	NA	NA	NA	NA	NA	NA	NA	7	21	60	0.015192	12
1.5	550	40	NA	NA	NA	NA	NA	NA	NA	NA	7	21	60	0.015192	12
17.6	1795	38	3.306	0.43	0.65	13.4	90.2	5.6	105.9	NA	4.5	25	42	0.024688	14
17.6	1795	38	3.306	0.43	0.65	13.4	90.2	5.6	105.9	NA	4.5	25	42	-0.0408799	14
17.5	2213	24	7.9	NA	NA	NA	NA	NA	NA	NA	5.8	37	26	0.0208341	20.5
17.5	2213	24	7.9	NA	NA	NA	NA	NA	NA	NA	5.8	37	18	0.0208341	20.5
8.1	485	5.3	NA	NA	NA	NA	NA	NA	NA	NA	NA	72	100	0.0176996	38
8.1	485	5.3	NA	NA	NA	NA	NA	NA	NA	NA	NA	72	100	0.0176996	38
8.1	485	5.3	NA	NA	NA	NA	NA	NA	NA	NA	NA	72	100	0.0176996	38
8.1	485	5.3	NA	NA	NA	NA	NA	NA	NA	NA	NA	72	100	0.0176996	38
4.8	615	30.6	13.2251	1.39	0.5	NA	125	13.6	NA	NA	NA	26	31.1	0.0928937	14.5
4.8	615	30.6	13.2251	1.39	0.5	NA	125	13.6	NA	NA	NA	26	31.1	0.0395308	14.5
4.8	615	30.6	13.2251	1.39	0.5	NA	125	13.6	NA	NA	NA	26	31.1	0.0119286	14.5
18	2750	NA	7.9	NA	NA	NA	NA	NA	NA	NA	5.8	43	25	0.0914342	23
18	2750	NA	7.9	NA	NA	NA	NA	NA	NA	NA	5.8	43	33	0.0914342	23
17.9	680	23	6	NA	NA	NA	NA	NA	NA	NA	6	61	60	-0.275951	32.5
26.95	1579	NA	NA	NA	NA	NA	NA	NA	NA	NA	5.8	10	40	-0.0148465	7
18.3	293	NA	NA	NA	NA	NA	NA	NA	NA	NA	NA	25	50	0.245083	14
18.3	293	NA	NA	NA	NA	NA	NA	NA	NA	NA	NA	25	50	-0.121978	14
18.3	293	NA	NA	NA	NA	NA	NA	NA	NA	NA	NA	25	50	0.245083	14
18.3	293	NA	NA	NA	NA	NA	NA	NA	NA	NA	NA	25	50	-0.121978	14
7.55	629	NA	NA	NA	NA	NA	NA	NA	NA	NA	NA	38	60	-0.0571244	20.5
11.8378	693	NA	2.4	0.5	NA	NA	NA	15	38	NA	6.8	37	112	-0.0560895	20
11.8378	693	NA	2.4	0.5	NA	NA	NA	15	38	NA	6.8	37	112	0.0678226	20
13	1300	49	15.9	1.8	NA	NA	150	5	99	1.29	6.3	30	60	0.131113	16.5
13	1300	49	15.9	1.8	NA	NA	150	5	99	1.29	6.3	30	60	0.0114287	16.5
13	1300	49	15.9	1.8	NA	NA	150	5	99	1.29	6.3	30	90	0.131113	16.5
13	1300	49	15.9	1.8	NA	NA	150	5	99	1.29	6.3	30	60	0.0114287	16.5
5.5	550	NA	13.5	1.6	0.9	NA	114	27	190	NA	7.6	40	68	-0.123908	21.5
5.5	550	NA	13.5	1.6	0.9	NA	114	27	190	NA	7.6	40	68	0.0491499	21.5
23.4907	924	NA	5.5	NA	NA	NA	NA	NA	NA	1.44	6.3	17	30	0.164147	10
23.4907	924	NA	5.5	NA	NA	NA	NA	NA	NA	1.44	6.3	17	25	0.164147	10
13.5	625	13.2	2.37819	0.5	NA	NA	NA	15	38	1.51	6.8	38	135	0.0514636	20.5
13.5	625	13.2	2.37819	0.5	NA	NA	NA	15	38	1.51	6.8	38	135	0.190256	20.5
15	1140	35.5	15.6032	0.61	NA	NA	NA	8.1	164.8	NA	5.97	10	90	0.0554792	6.5
15	1140	35.5	15.6032	0.61	NA	NA	NA	8.1	164.8	NA	5.97	10	90	0.0847222	6.5
17.2	1000	8.3	10.76	0.5	1.01	NA	NA	28.58	75.35	NA	7.66	7	80	0.109979	5
17.2	1000	8.3	10.76	0.5	1.01	NA	NA	28.58	75.35	NA	7.66	7	30	0.0487094	5
17.2	1000	8.3	10.76	0.5	1.01	NA	NA	28.58	75.35	NA	7.66	7	180	0.109979	5
17.2	1000	8.3	10.76	0.5	1.01	NA	NA	28.58	75.35	NA	7.66	7	50	0.0487094	5
16.5	1200	16.2	12.58	0.81	0.46	NA	NA	23.65	55.18	NA	5.51	7	60	0.00576479	5
16.5	1200	16.2	12.58	0.81	0.46	NA	NA	23.65	55.18	NA	5.51	7	30	0.0176398	5
16.5	1200	16.2	12.58	0.81	0.46	NA	NA	23.65	55.18	NA	5.51	7	200	0.00576479	5
16.5	1200	16.2	12.58	0.81	0.46	NA	NA	23.65	55.18	NA	5.51	7	50	0.0176398	5
16.5	1448	NA	14.1	1.78	0.55	12.6	53.4	16.2	74.1	NA	5.38	20	30	-0.018519	11.5
16.5	1448	NA	14.1	1.78	0.55	12.6	53.4	16.2	74.1	NA	5.38	20	50	-0.018519	11.5
24.5335	1401	NA	9.5	NA	NA	NA	NA	NA	NA	NA	NA	16	40	0.0259755	9.5
24.5335	1401	NA	9.5	NA	NA	NA	NA	NA	NA	NA	NA	16	40	0.0125788	9.5
24.5335	1401	NA	9.5	NA	NA	NA	NA	NA	NA	NA	NA	16	40	0.0259755	9.5
24.5335	1401	NA	9.5	NA	NA	NA	NA	NA	NA	NA	NA	16	40	0.0125788	9.5
25.1812	1060	NA	4.5	NA	NA	NA	NA	NA	NA	NA	NA	16	40	0.0909718	9.5
25.1812	1060	NA	4.5	NA	NA	NA	NA	NA	NA	NA	NA	16	40	0.0312525	9.5
25.1812	1060	NA	4.5	NA	NA	NA	NA	NA	NA	NA	NA	16	40	0.0909718	9.5
25.1812	1060	NA	4.5	NA	NA	NA	NA	NA	NA	NA	NA	16	40	0.0312525	9.5
25.7207	911	NA	8.4	NA	NA	NA	NA	NA	NA	NA	NA	16	40	-0.0487902	9.5
25.7207	911	NA	8.4	NA	NA	NA	NA	NA	NA	NA	NA	16	40	0.047628	9.5
25.7207	911	NA	8.4	NA	NA	NA	NA	NA	NA	NA	NA	16	40	-0.0487902	9.5
25.7207	911	NA	8.4	NA	NA	NA	NA	NA	NA	NA	NA	16	40	0.047628	9.5
24.7787	1150	NA	2.2	NA	NA	NA	NA	NA	NA	NA	NA	16	40	-0.0277796	9.5
24.7787	1150	NA	2.2	NA	NA	NA	NA	NA	NA	NA	NA	16	40	0.027399	9.5
24.7787	1150	NA	2.2	NA	NA	NA	NA	NA	NA	NA	NA	16	40	-0.0277796	9.5
24.7787	1150	NA	2.2	NA	NA	NA	NA	NA	NA	NA	NA	16	40	0.027399	9.5
7.2	225	NA	NA	NA	NA	NA	NA	NA	NA	NA	NA	11	144	-0.0579465	7
5.5	575	NA	NA	NA	NA	NA	NA	NA	NA	NA	NA	29	82.5	0.146292	15
23.9697	705	NA	3.45	NA	NA	NA	52	6.5	57	NA	8.2	11	33.2	-0.0117648	7.5
23.9697	705	NA	3.45	NA	NA	NA	52	6.5	57	NA	8.2	11	33.2	0	7.5
23.9697	705	NA	3.45	NA	NA	NA	52	6.5	57	NA	8.2	11	33.2	0.0159155	7.5
23.9697	705	NA	3.45	NA	NA	NA	52	6.5	57	NA	8.2	11	33.2	0.00865806	7.5
23.9697	705	NA	3.45	NA	NA	NA	52	6.5	57	NA	8.2	11	33.2	0.0191002	7.5
23.9697	705	NA	3.45	NA	NA	NA	52	6.5	57	NA	8.2	11	33.2	0	7.5
23.9697	705	NA	3.45	NA	NA	NA	52	6.5	57	NA	8.2	11	33.2	0.0028777	7.5
23.9697	705	NA	3.45	NA	NA	NA	52	6.5	57	NA	8.2	11	33.2	0.0107528	7.5
23.9697	705	NA	3.45	NA	NA	NA	52	6.5	57	NA	8.2	11	33.2	0.0100503	7.5
23.9697	705	NA	3.45	NA	NA	NA	52	6.5	57	NA	8.2	11	33.2	0.0110194	7.5
23.9697	705	NA	3.45	NA	NA	NA	52	6.5	57	NA	8.2	11	33.2	-0.00520834	7.5
23.9697	705	NA	3.45	NA	NA	NA	52	6.5	57	NA	8.2	11	33.2	0.00734397	7.5
23.9697	705	NA	3.45	NA	NA	NA	52	6.5	57	NA	8.2	11	33.2	0	7.5
23.9697	705	NA	3.45	NA	NA	NA	52	6.5	57	NA	8.2	11	33.2	0.0330399	7.5
23.9697	705	NA	3.45	NA	NA	NA	52	6.5	57	NA	8.2	11	33.2	0.0145281	7.5
23.9697	705	NA	3.45	NA	NA	NA	52	6.5	57	NA	8.2	11	33.2	0.0108993	7.5
23.9697	705	NA	3.45	NA	NA	NA	52	6.5	57	NA	8.2	11	33.2	0.00501254	7.5
23.9697	705	NA	3.45	NA	NA	NA	52	6.5	57	NA	8.2	11	33.2	0.00703403	7.5
18	1255	NA	11.7169	0.9	0.7	11.4	NA	NA	NA	NA	6.5	38	56	0.0717153	20.5
25.8605	1100	NA	4.5	NA	NA	NA	65	2.2	45	NA	7.7	19	33	0.0312525	10.25
25.8605	1100	NA	4.5	NA	NA	NA	65	2.2	45	NA	7.7	19	33	0.0312525	10.25
7.6	120	NA	12.1	0.76	0.36	NA	28.1	12.7	99	1.45	NA	22	67.5	0.0378135	12.5
7.6	120	NA	12.1	0.76	0.36	NA	28.1	12.7	99	1.45	NA	22	67.5	0.0419815	12.5
7.6	120	NA	12.1	0.76	0.36	NA	28.1	12.7	99	1.45	NA	22	135	0.0378135	12.5
7.6	120	NA	12.1	0.76	0.36	NA	28.1	12.7	99	1.45	NA	22	135	0.0419815	12.5
4.8	615	NA	NA	NA	NA	NA	NA	NA	NA	NA	NA	31	75	-0.00790518	17
4.8	615	NA	NA	NA	NA	NA	NA	NA	NA	NA	NA	31	75	-0.0156253	17
4.8	615	NA	NA	NA	NA	NA	NA	NA	NA	NA	NA	31	75	-0.00809721	17
4.8	615	NA	NA	NA	NA	NA	NA	NA	NA	NA	NA	31	75	0.0076046	17
4.8	615	NA	NA	NA	NA	NA	NA	NA	NA	NA	NA	31	75	0.129678	17
4.8	615	NA	NA	NA	NA	NA	NA	NA	NA	NA	NA	31	75	0.0300775	17
4.8	615	NA	NA	NA	NA	NA	NA	NA	NA	NA	NA	31	75	0	17
4.8	615	NA	NA	NA	NA	NA	NA	NA	NA	NA	NA	31	75	-0.0209067	17
4.8	615	NA	NA	NA	NA	NA	NA	NA	NA	NA	NA	31	75	0.0431722	17
4.8	615	NA	NA	NA	NA	NA	NA	NA	NA	NA	NA	31	75	0	17
4.8	615	NA	NA	NA	NA	NA	NA	NA	NA	NA	NA	31	75	0.0141846	17
4.8	615	NA	NA	NA	NA	NA	NA	NA	NA	NA	NA	31	75	0.0411017	17
15.7	1128	NA	14.0371	1.43	0.428	NA	NA	8.4	NA	NA	6.8	25	137.5	-0.0450568	14
15.7	1128	NA	14.0371	1.43	0.428	NA	NA	8.4	NA	NA	6.8	25	137.5	0.0193231	14
15.7	1128	NA	14.0371	1.43	0.428	NA	NA	8.4	NA	NA	6.8	25	137.5	0.000717739	14
15.7	1128	NA	14.0371	1.43	0.428	NA	NA	8.4	NA	NA	6.8	25	137.5	-0.0592174	14
15.7	1128	NA	14.0371	1.43	0.428	NA	NA	8.4	NA	NA	6.8	25	137.5	-0.0450568	14
15.7	1128	NA	14.0371	1.43	0.428	NA	NA	8.4	NA	NA	6.8	25	137.5	0.0193231	14
15.7	1128	NA	14.0371	1.43	0.428	NA	NA	8.4	NA	NA	6.8	25	137.5	0.000717739	14
15.7	1128	NA	14.0371	1.43	0.428	NA	NA	8.4	NA	NA	6.8	25	137.5	-0.0592174	14
12.5	490	NA	8.17865	NA	NA	23.4	69.7	19.1	NA	NA	8.6	21	150	0.0782522	12.5
12.5	490	NA	8.17865	NA	NA	23.4	69.7	19.1	NA	NA	8.6	21	150	0.0670107	12.5
12.5	490	NA	8.17865	NA	NA	23.4	69.7	19.1	NA	NA	8.6	21	150	0.0782522	12.5
12.5	490	NA	8.17865	NA	NA	23.4	69.7	19.1	NA	NA	8.6	21	150	0.0670107	12.5
24	650	14	NA	NA	NA	NA	NA	NA	NA	NA	8.3	45	40	0.513874	24
24	650	14	NA	NA	NA	NA	NA	NA	NA	NA	8.3	45	40	0.513874	24
15.3	1150	NA	25.75	2.03	2.39	15.81	167.07	16.97	109.46	NA	6.79	22	82.5	-0.18585	12.5
14.4	647	NA	6.7	0.65	0.64	16.9	76.6	6.5	71.7	NA	8.3	23	82.5	0.0382258	13
14.4	647	NA	6.7	0.65	0.64	16.9	76.6	6.5	71.7	NA	8.3	23	82.5	0.0660846	13
14.4	647	NA	6.7	0.65	0.64	16.9	76.6	6.5	71.7	NA	8.3	23	93.75	0.0382258	13
14.4	647	NA	6.7	0.65	0.64	16.9	76.6	6.5	71.7	NA	8.3	23	93.75	0.0660846	13
12.7	605	10.2	7.1	0.64	0.69	14.6	49.7	4.6	65.3	1.58	8.2	15	31	-0.0406267	9
12.7	605	10.2	7.1	0.64	0.69	14.6	49.7	4.6	65.3	1.58	8.2	15	31	-0.0800375	9
12.7	605	10.2	7.1	0.64	0.69	14.6	49.7	4.6	65.3	1.58	8.2	15	31	-0.0406267	9
12.7	605	10.2	7.1	0.64	0.69	14.6	49.7	4.6	65.3	1.58	8.2	15	31	-0.0800375	9
14.7	641	13.4	6.7	0.67	0.64	16.9	76.6	6.5	74	1.49	8.3	15	68	-0.0262911	9
14.7	641	13.4	6.7	0.67	0.64	16.9	76.6	6.5	74	1.49	8.3	15	68	0.00881439	9
14.7	641	13.4	6.7	0.67	0.64	16.9	76.6	6.5	74	1.49	8.3	15	68	-0.0262911	9
14.7	641	13.4	6.7	0.67	0.64	16.9	76.6	6.5	74	1.49	8.3	15	68	0.00881439	9
7	136	15	NA	0.76	0.82	NA	28.1	21.7	99.1	NA	8.4	22	56.5	0.00606575	12.5
7	136	15	NA	0.76	0.82	NA	28.1	21.7	99.1	NA	8.4	22	56.5	0.0294902	12.5
7	136	15	NA	0.76	0.82	NA	28.1	21.7	99.1	NA	8.4	22	145	0.00606575	12.5
7	136	15	NA	0.76	0.82	NA	28.1	21.7	99.1	NA	8.4	22	145	0.0294902	12.5
5.079	570	31	16.2413	1.9	0.6	NA	NA	NA	NA	NA	6.7	26	68.5	-0.0732505	13.5
5.079	570	31	16.2413	1.9	0.6	NA	NA	NA	NA	NA	6.7	26	68.5	-0.0542769	13.5
5.079	570	31	16.2413	1.9	0.6	NA	NA	NA	NA	NA	6.7	26	68.5	-0.0552157	13.5
5.079	570	31	16.2413	1.9	0.6	NA	NA	NA	NA	NA	6.7	26	68.5	0.0698436	13.5
5.079	570	31	16.2413	1.9	0.6	NA	NA	NA	NA	NA	6.7	26	68.5	-0.0161554	13.5
5.079	570	31	16.2413	1.9	0.6	NA	NA	NA	NA	NA	6.7	26	68.5	-0.15171	13.5
5.079	570	31	16.2413	1.9	0.6	NA	NA	NA	NA	NA	6.7	26	68.5	-0.0725393	13.5
5.079	570	31	16.2413	1.9	0.6	NA	NA	NA	NA	NA	6.7	26	68.5	0.112973	13.5
5.079	570	31	16.2413	1.9	0.6	NA	NA	NA	NA	NA	6.7	26	68.5	-0.126675	13.5
5.079	570	31	16.2413	1.9	0.6	NA	NA	NA	NA	NA	6.7	26	68.5	0.0976385	13.5
5.079	570	31	16.2413	1.9	0.6	NA	NA	NA	NA	NA	6.7	26	68.5	0.178747	13.5
5.079	570	31	16.2413	1.9	0.6	NA	NA	NA	NA	NA	6.7	26	68.5	-0.187715	13.5
18.1	1431	NA	7.88863	1.07	0.45	13.7	79	14	104	1.19	5.7	25	30	0.164613	13.5
18.1	1431	NA	7.88863	1.07	0.45	13.7	79	14	104	1.19	5.7	25	70	0.164613	13.5
27.6	1500	31	NA	0.8	NA	NA	NA	13	NA	1.4	6.6	42	40	-0.0099787	22.5
27.6	1500	31	NA	0.8	NA	NA	NA	13	NA	1.4	6.6	42	40	0.0494249	22.5
27.6	1500	31	NA	0.8	NA	NA	NA	13	NA	1.4	6.6	42	40	0.0467271	22.5
27.6	1500	31	NA	0.8	NA	NA	NA	13	NA	1.4	6.6	42	40	0.00539085	22.5
18.1	1727	36	9.38	0.97	0.97	15.8	60.1	12.8	102.2	NA	6.01	39	60	0.133531	21
18.1	1727	36	9.38	0.97	0.97	15.8	60.1	12.8	102.2	NA	6.01	39	60	-0.0235305	21
18.1	1727	NA	9.38	0.97	0.97	15.8	60.1	12.8	102.2	NA	6.01	39	75	0.0654779	21
18.1	1727	NA	9.38	0.97	0.97	15.8	60.1	12.8	102.2	NA	6.01	39	75	-0.0145281	21
24.9952	719	NA	4.3	NA	NA	NA	NA	NA	NA	1.52	8.33	4	30	0.0487902	3.5
24.9952	719	NA	4.3	NA	NA	NA	NA	NA	NA	1.52	8.33	4	60	0.0723207	3.5
24.9952	719	NA	4.3	NA	NA	NA	NA	NA	NA	1.52	8.33	4	90	0.0723207	3.5
24.9952	719	NA	4.3	NA	NA	NA	NA	NA	NA	1.52	8.33	4	30	0.0444518	3.5
24.9952	719	NA	4.3	NA	NA	NA	NA	NA	NA	1.52	8.33	4	60	0.065958	3.5
24.9952	719	NA	4.3	NA	NA	NA	NA	NA	NA	1.52	8.33	4	90	0.065958	3.5
24.9952	719	NA	4.3	NA	NA	NA	NA	NA	NA	1.52	8.33	4	30	0.0618754	3.5
24.9952	719	NA	4.3	NA	NA	NA	NA	NA	NA	1.52	8.33	4	60	0.081678	3.5
24.9952	719	NA	4.3	NA	NA	NA	NA	NA	NA	1.52	8.33	4	90	0.081678	3.5
24.9952	719	NA	4.3	NA	NA	NA	NA	NA	NA	1.52	8.33	4	30	0.0606246	3.5
24.9952	719	NA	4.3	NA	NA	NA	NA	NA	NA	1.52	8.33	4	60	0.0800427	3.5
24.9952	719	NA	4.3	NA	NA	NA	NA	NA	NA	1.52	8.33	4	90	0.0800427	3.5
24.9952	719	NA	4.3	NA	NA	NA	NA	NA	NA	1.52	8.33	4	30	0.0487902	3.5
24.9952	719	NA	4.3	NA	NA	NA	NA	NA	NA	1.52	8.33	4	60	0.0723207	3.5
24.9952	719	NA	4.3	NA	NA	NA	NA	NA	NA	1.52	8.33	4	90	0.0723207	3.5
24.9952	719	NA	4.3	NA	NA	NA	NA	NA	NA	1.52	8.33	4	30	0.0444518	3.5
24.9952	719	NA	4.3	NA	NA	NA	NA	NA	NA	1.52	8.33	4	60	0.065958	3.5
24.9952	719	NA	4.3	NA	NA	NA	NA	NA	NA	1.52	8.33	4	90	0.065958	3.5
24.9952	719	NA	4.3	NA	NA	NA	NA	NA	NA	1.52	8.33	4	30	0.0618754	3.5
24.9952	719	NA	4.3	NA	NA	NA	NA	NA	NA	1.52	8.33	4	60	0.081678	3.5
24.9952	719	NA	4.3	NA	NA	NA	NA	NA	NA	1.52	8.33	4	90	0.081678	3.5
24.9952	719	NA	4.3	NA	NA	NA	NA	NA	NA	1.52	8.33	4	30	0.0606246	3.5
24.9952	719	NA	4.3	NA	NA	NA	NA	NA	NA	1.52	8.33	4	60	0.0800427	3.5
24.9952	719	NA	4.3	NA	NA	NA	NA	NA	NA	1.52	8.33	4	90	0.0800427	3.5
25.0037	1250	56.82	5.7	NA	NA	NA	NA	NA	NA	NA	7.6	45	33.2	0.0719735	24.5
17.5	1290	NA	9.05	0.7	0.66	15.5	78	27.2	21	NA	6.6	10	49.8	0.0236107	7
17.5	1290	NA	9.05	0.7	0.66	15.5	78	27.2	21	NA	6.6	21	NA	0.0236107	12.5
17.5	1290	NA	9.05	0.7	0.66	15.5	78	27.2	21	NA	6.6	21	NA	-0.0473559	12.5
17.5	1290	NA	9.05	0.7	0.66	15.5	78	27.2	21	NA	6.6	21	NA	-0.0473559	12.5
17.4	930	NA	9.22	1.09	1.35	26.89	66	3.9	130	NA	8.6	34	49.8	0.0498794	19
17.4	930	NA	9.22	1.09	1.35	26.89	66	3.9	130	NA	8.6	21	NA	0.0498794	12.5
17.4	930	NA	9.22	1.09	1.35	26.89	66	3.9	130	NA	8.6	21	NA	0.0138261	12.5
17.4	930	NA	9.22	1.09	1.35	26.89	66	3.9	130	NA	8.6	21	NA	0.0138261	12.5
17.8	1430	NA	13.52	1.09	0.47	14.2	82.03	14.21	103.21	NA	5.69	30	100	0.311436	16
17.8	1430	NA	13.52	1.09	0.47	14.2	82.03	14.21	103.21	NA	5.69	30	100	0.311436	16
12.78	574.1	NA	NA	NA	NA	NA	NA	NA	NA	1.45	8.6	14	225	0.025222	8.5
12.78	574.1	NA	NA	NA	NA	NA	NA	NA	NA	1.45	8.6	14	225	0.025222	8.5
14.35	623.2	NA	NA	NA	NA	NA	NA	NA	NA	1.48	8.1	21	120	0.0184946	12
14.35	623.2	NA	NA	NA	NA	NA	NA	NA	NA	1.48	8.1	21	120	0.0184946	12
14.62	837.3	NA	NA	NA	NA	NA	NA	NA	NA	1.4	8.25	8	250	0.0605305	5.5
14.62	837.3	NA	NA	NA	NA	NA	NA	NA	NA	1.4	8.25	8	250	0.0605305	5.5
17.7	1400	NA	16.3	1.49	0.44	10.39	144	9.5	81.2	NA	6.9	30	75	0.0490896	16.5
17.7	1400	NA	16.3	1.49	0.44	10.39	144	9.5	81.2	NA	6.9	30	75	0.0115608	16.5
17.7	1400	NA	16.3	1.49	0.44	10.39	144	9.5	81.2	NA	6.9	30	75	-0.00583092	16.5
12.2	673	NA	15.6	1.7	0.9774	15	NA	260	186	NA	5.9	33	66.4	-0.00727276	18.5
12.2	673	NA	15.6	1.7	0.9774	15	NA	260	186	NA	5.9	33	66.4	0.0353394	18.5
12.2	673	NA	15.6	1.7	0.9774	15	NA	260	186	NA	5.9	33	66.4	-0.00727276	18.5
12.2	673	NA	15.6	1.7	0.9774	15	NA	260	186	NA	5.9	33	66.4	0.0353394	18.5
11.6	607	NA	10.96	1	1.59	16.14	75.1	15.8	176.6	1.28	8.1	33	71.3	0.00992564	18.5
13.1623	575	17.3	5.4	0.41	1.11	10.7	46.1	8.3	149	1.31	NA	17	171	0.0312525	10.5
13.1623	575	17.3	5.4	0.41	1.11	10.7	46.1	8.3	149	1.31	NA	17	298	0.0303053	10.5
12.2	550	17.4	5.8	0.66	NA	NA	NA	11.2	NA	1.42	8.56	22	NA	0.0742253	12.5
12.2	550	17.4	5.8	0.66	NA	NA	NA	11.2	NA	1.42	8.56	22	NA	0.0589138	12.5
12.2	550	17.4	5.8	0.66	NA	NA	NA	11.2	NA	1.42	8.56	22	NA	-0.0111759	12.5
12.2	550	17.4	5.8	0.66	NA	NA	NA	11.2	NA	1.42	8.56	22	NA	0.119597	12.5
12.2	550	17.4	5.8	0.66	NA	NA	NA	11.2	NA	1.42	8.56	22	NA	0.0742253	12.5
12.2	550	17.4	5.8	0.66	NA	NA	NA	11.2	NA	1.42	8.56	22	NA	0.0589138	12.5
12.2	550	17.4	5.8	0.66	NA	NA	NA	11.2	NA	1.42	8.56	22	NA	-0.0111759	12.5
12.2	550	17.4	5.8	0.66	NA	NA	NA	11.2	NA	1.42	8.56	22	NA	0.119597	12.5
17.8	1290	NA	12	1.1	0.47	17	82	4.7	55	NA	5.2	35	56	0.117284	19
17.8	1290	NA	12	1.1	0.47	17	82	4.7	55	NA	5.2	35	56	0.117284	19
25.5	1698	18	7.12	0.86	NA	NA	NA	NA	NA	NA	7.1	31	50	0.16093	17.5
25.5	1698	18	7.12	0.86	NA	NA	NA	NA	NA	NA	7.1	31	50	0.16093	17.5
14.8	693.4	26.8	3.96172	NA	NA	NA	17.54	5.4	116.4	NA	7.2	28	150	-0.0702188	15.5
13.9	597	15	3.43	0.45	0.5	18.6	9.51	1.93	78.8	NA	8.65	30	124.5	0.0480092	17
13.9	597	15	3.43	0.45	0.5	18.6	9.51	1.93	78.8	NA	8.65	30	124.5	0.0480092	17
18.2028	1778	5.8	5.1	0.46	0.24	NA	127	12	65	1.32	6.2	33	33.2	0.057304	19.5
17.8	1290	43.86	7.9	1.07	0.45	13.7	79	14	104	NA	5.7	28	120	0.14425	15
17.8	1290	43.86	7.9	1.07	0.45	13.7	79	14	104	NA	5.7	28	120	0.14425	15
17.8	1290	43.86	7.9	1.07	0.45	13.7	79	14	104	NA	5.7	28	120	0.357552	15
17.8	1290	43.86	7.9	1.07	0.45	13.7	79	14	104	NA	5.7	28	120	0.357552	15
24.254	713	19	4.4	NA	NA	NA	NA	12.4	75.8	NA	7.53	5	25	0.0309075	4
24.254	713	19	4.4	NA	NA	NA	NA	12.4	75.8	NA	7.53	5	25	0.127122	4
24.254	713	19	4.4	NA	NA	NA	NA	12.4	75.8	NA	7.53	5	25	0.0309075	4
24.254	713	19	4.4	NA	NA	NA	NA	12.4	75.8	NA	7.53	5	25	0.127122	4
24.9628	2000	NA	12.2	0.08	NA	NA	NA	9.8	70	NA	6.78	33	80	-0.00843887	18.5
24.9628	2000	NA	12.2	0.08	NA	NA	NA	9.8	70	NA	6.78	33	80	-0.00843887	18.5
15	550	32	7.44	0.93	NA	NA	NA	9.57	191	NA	8.62	20	68.5	0.00808186	10.5
15	550	32	7.44	0.93	NA	NA	NA	9.57	191	NA	8.62	20	68.5	-0.0417223	10.5
15	550	32	7.44	0.93	NA	NA	NA	9.57	191	NA	8.62	20	77.8	0.00808186	10.5
15	550	32	7.44	0.93	NA	NA	NA	9.57	191	NA	8.62	20	77.8	-0.0417223	10.5
14.3885	1312	NA	NA	NA	NA	NA	NA	NA	NA	NA	NA	23	83	0.0430918	12.5
23.1	1450	25.4	4.5	NA	NA	NA	NA	NA	NA	NA	5.3	43	33	0.0540672	23
24.3405	249	NA	2.5	NA	NA	NA	NA	5.88	108.8	1.45	7.5	2	30	0.110203	3
24.3405	249	NA	2.5	NA	NA	NA	NA	5.88	108.8	1.45	7.5	2	60	0.248073	3
24.3405	249	NA	2.5	NA	NA	NA	NA	5.88	108.8	1.45	7.5	2	90	0.332303	3
24.3405	249	NA	2.5	NA	NA	NA	NA	5.88	108.8	1.45	7.5	2	120	0.415127	3
24.3405	249	NA	2.5	NA	NA	NA	NA	5.88	108.8	1.45	7.5	2	30	0	3
24.3405	249	NA	2.5	NA	NA	NA	NA	5.88	108.8	1.45	7.5	2	60	-0.0311624	3
24.3405	249	NA	2.5	NA	NA	NA	NA	5.88	108.8	1.45	7.5	2	90	0.0552627	3
24.3405	249	NA	2.5	NA	NA	NA	NA	5.88	108.8	1.45	7.5	2	120	0.105588	3
13.6858	627	14.03	10.6	0.81	NA	NA	9.1	112.5	9.2	NA	NA	11	150	0.0477418	7
13.6858	627	14.03	10.6	0.81	NA	NA	9.1	112.5	9.2	NA	NA	11	300	0.255381	7
13.6858	627	14.03	10.6	0.81	NA	NA	9.1	112.5	9.2	NA	NA	11	450	-0.0656802	7
13.6858	627	14.03	10.6	0.81	NA	NA	9.1	112.5	9.2	NA	NA	11	45	-0.071459	7
13.6858	627	14.03	10.6	0.81	NA	NA	9.1	112.5	9.2	NA	NA	11	90	0.233318	7
13.6858	627	14.03	10.6	0.81	NA	NA	9.1	112.5	9.2	NA	NA	11	135	-0.0934095	7
13.2587	591	NA	5.5	0.41	1.1	10.7	46.1	8.1	149	NA	8.4	18	125	0.067102	11
10.1	630	NA	NA	NA	NA	NA	NA	NA	NA	1.48	NA	2	116	0.133531	3
8.8	500	NA	4.67	0.382	0.588	NA	NA	NA	NA	1.387	8.42	3	120	0.0196006	3.5
17.5	1600	NA	14.88	1.36	0.49	NA	81.6	20.8	NA	NA	6.5	34	150	0.0392207	18.5
14.6	600	NA	9.16	0.9	NA	NA	NA	10.39	166	1.53	7.3	13	90	0.171272	8
17.9	1055	22	15.6	0.61	NA	NA	66	8.1	180	NA	6	2	90	0.194958	2.5
17.9	1055	22	15.6	0.61	NA	NA	66	8.1	180	NA	6	2	90	0.0666926	2.5
5	733.5	NA	NA	NA	NA	NA	NA	NA	NA	NA	NA	2	30	0.336472	3
5	733.5	NA	NA	NA	NA	NA	NA	NA	NA	NA	NA	2	60	0.336472	3
5	733.5	NA	NA	NA	NA	NA	NA	NA	NA	NA	NA	2	90	0.470004	3
5	733.5	NA	NA	NA	NA	NA	NA	NA	NA	NA	NA	2	120	0.182322	3
5	733.5	NA	NA	NA	NA	NA	NA	NA	NA	NA	NA	2	30	0.117783	3
5	733.5	NA	NA	NA	NA	NA	NA	NA	NA	NA	NA	2	60	0	3
5	733.5	NA	NA	NA	NA	NA	NA	NA	NA	NA	NA	2	90	0.117783	3
5	733.5	NA	NA	NA	NA	NA	NA	NA	NA	NA	NA	2	120	0.117783	3
18.1	1537	NA	8.59	1	0.57	15.7	74.87	12.75	91	NA	5.36	21	60	0.162228	12
18.1	1537	NA	8.59	1	0.57	15.7	74.87	12.75	91	NA	5.36	33	60	0.0669657	18
15.2	980	8.3	NA	0.5	1.01	NA	NA	28.6	75.4	NA	7.66	6	253	0.00488999	5
15.8	1172	16.2	NA	0.81	0.46	NA	NA	23.6	55.2	NA	5.51	6	289	0.04567	5
13	593	NA	NA	0.42	1.1	11.07	47.2	8.4	143	1.44	NA	34	120	0.0115976	19
13.5	750	NA	6.8	0.58	NA	NA	NA	21.3	92.1	NA	7.32	11	225	0.0237965	7
10.5	600	NA	15.7	0.95	NA	NA	110	13.2	375	1.06	7.8	14	74.7	0.0214698	8.5
10.5	600	NA	15.7	0.95	NA	NA	110	13.2	375	1.06	7.8	14	74.7	0.0536162	8.5

## Sheet: Fig.s5
Fig. S5a			Fig. S5b
Lat	Lon		Lat	Lon
11.3	37.3		28.3	116.3
10.5	37		26.8	111.9
10.5	36.8		47.4	126.6
41.7	123.5		28.3	116.9
31.6	74.9		32.1	76.6
23.8	80.4		53.2	17.9
29.4	79.5		44.4	125.7
32.6	75.1		31.1	76.1
24.6	87.9		25.8	28.3
26.4	80.3		20.3	85.8
26.5	82.7		29.8	106.4
22.8	81.1		40.8	123.6
-22.8	-48.4		37.5	121.4
44	-94.1		30.5	114.3
44	-92.9		43.5	124.8
45.6	-95.4		30.1	77.1
35.7	-78.5		36.2	120.5
23	88.4		30.6	112.1
40.6	110.5		32.4	120.1
26.8	111.9		31.1	119.5
34	117		28.9	111.6
7.7	39.3		29	79.5
9.5	41.9		26.4	82.8
39	35		25.2	78.2
9	39.1		24.3	81.2
50	-111.7		44.5	86.4
13.5	39.5		44.5	124.8
34.2	113.8		30.9	75.9
39	-94.8		24.4	82.2
32.5	120.2		38.9	100.4
30.9	119.4		43.8	125.4
27.7	84.3		31.5	120.7
27.6	86.2		37.9	115.2
27.1	84.9		28.6	77.2
31.5	-83.5		26.2	106.1
30.8	-81.8		34.3	112.3
29.1	119.6		40.2	116.2
29.2	120		34.8	113.7
29.6	79.7		38.6	100.3
37	35.4		20.4	85.9
8	81		28.4	116.2
50.1	-98.3		23.2	80
-4.8	105.5		29.5	103.8
27.2	77.9		30.2	105.1
31.1	76.1		26.8	112.9
33.3	116.6		40	116.2
-32.1	115.8		33.9	118
30.9	75.5		28.6	116.3
18.4	-73.3		44	20.9
18.2	-73		39.2	118
18.3	-73		37	116.6
33	71.5		38.1	116.7
35	38		22.8	88.4
34	71.5		36.7	117
31.8	119		35	114.6
36.3	106.8		29.6	79.7
41.2	122.8		30	75.4
40.5	122.8		24.4	91.4
46.8	122.8		34.3	108
11.4	7.6		36	140
-23.2	-51.2		23.3	85.3
35.9	-88.7		31.73	70.83
36.5	-86.8		36.95	117.97
30.6	76.5		36.95	116.6
29	77.8		50.8058	6.9858
25.3	80.4		36.85	109.3
26.9	81.3		28.95	115.94
25.3	87		34.62	112.39
30.6	112.1		30.59	112.08
36.9	75.9		43.81	126.62
10.1	-2.5		28.25	116.33
6.9	37.8		32.43	120.08
30.3	115.6		31.05	119.45
29.9	113.6		36.95	116.05
36.6	112.1		36.16	117.16
29.9	115.6
31.1	76.4
36	117
19.5	-98.9
38.5	43.4
-34.8	149.5
-20.3	-51.4
-6.8	111.2
29.8	106.4
12.9	34
11.6	37.6
20.4	85.9
20.5	85.9
29.1	77.8
0.2	34.4
37.9	115.2
43.6	124.9
30.1	115.6
28.3	116.3
31.3	118.4
23.3	85.3
10	106.7
35	114.4
32.1	76.6
25.8	28.3
37.5	121.4
30.5	114.3
43.5	124.8
30.1	77.1
36.2	120.5
35.1	113.2
32.4	120.1
31.1	119.5
29	79.5
26.4	82.8
25.2	78.2
24.3	81.2
44.5	124.8
24.4	82.2
31.5	120.7
43.8	125.4
28.6	77.2
34.3	112.3
28.9	111.5
23.2	80
30.9	75.8
47.4	126.6
39.2	118
37	116.6
38.1	116.7
22.8	88.4
36.7	117
24.4	91.4
34.3	108
36	140
34.94	113.08
41.52	123.4
3.24	33.75
20.25	81.87
39.79	116.59
12.63	39.04
31.73	70.83
52.43	16.3
7.79	37
36.16	117.16
47.43	8.52
36.95	117.97
36.95	116.6
36.65	114.92
36.4	115.27
50.8058	6.9858
36.85	109.3
7.89	80.68
38.77	115.48
28.95	115.94
37.42	112.58
34.62	112.39
40.8	123.55
31.17	104.38
30.17	71.5
35.67	111.18
30.06	115.36
43.81	126.62
45.67	126.58
32.43	120.08
30.11	115.6
28.25	116.33
31.05	119.45

## Sheet: Fig.s6
Fig. S6a			Fig. S6b
lnratio_yield	vi		lnratio_SOC	vi
0.284967	0.333333		-0.00911168	0.047619
-0.270646	0.333333		0.0268113	0.047619
-0.0916035	0.333333		0.00895528	0.047619
-0.0833816	0.333333		-0.0304065	0.047619
-0.104808	0.333333		0.103032	0.0740741
-0.243496	0.333333		0.0480862	0.0740741
-0.0264666	0.333333		0.103032	0.0740741
0.165514	0.333333		0.0480862	0.0740741
0.0143201	0.333333		0.103032	0.0740741
0.0563529	0.333333		0.0480862	0.0740741
-0.118686	0.333333		0.103032	0.0740741
0.052368	0.333333		0.0480862	0.0740741
0.0849494	0.222222		0.018622	0.0833333
0.139594	0.222222		0.018622	0.0833333
0.0743425	0.2		0.015192	0.0833333
0.047628	0.666667		0.015192	0.0833333
0.0825866	0.666667		0.024688	0.0714286
0.207815	0.666667		-0.0408799	0.0714286
0.181317	0.666667		0.0208341	0.0487805
0.143455	0.666667		0.0208341	0.0487805
0.182322	0.666667		0.0176996	0.0263158
0.10158	0.666667		0.0176996	0.0263158
0.207876	0.666667		0.0176996	0.0263158
0.0808877	0.666667		0.0176996	0.0263158
0.424883	0.666667		0.0928937	0.0689655
0.136095	0.666667		0.0395308	0.0689655
0.162961	0.666667		0.0119286	0.0689655
0.162859	0.666667		0.0914342	0.0434783
0.101057	0.666667		0.0914342	0.0434783
0.0964603	0.666667		-0.275951	0.0307692
0.136028	0.666667		-0.0148465	0.142857
0.0647202	0.666667		0.245083	0.0714286
0.0751206	0.666667		-0.121978	0.0714286
0.143302	0.666667		0.245083	0.0714286
0.22561	0.666667		-0.121978	0.0714286
0.173133	0.666667		-0.0571244	0.0487805
0.16293	0.666667		-0.0560895	0.05
0.128541	0.666667		0.0678226	0.05
0.184093	0.666667		0.131113	0.0606061
0.103032	0.666667		0.0114287	0.0606061
0.384074	0.666667		0.131113	0.0606061
0.165759	0.666667		0.0114287	0.0606061
0.183751	0.666667		-0.123908	0.0465116
0.146603	0.666667		0.0491499	0.0465116
0.13815	0.666667		0.164147	0.1
0.11626	0.666667		0.164147	0.1
0.186647	0.666667		0.0514636	0.0487805
1.21926	0.769231		0.190256	0.0487805
0.965622	0.769231		0.0554792	0.153846
1.06045	0.769231		0.0847222	0.153846
1.18411	0.769231		0.109979	0.2
0.0579136	0.333333		0.0487094	0.2
-0.0420267	0.333333		0.109979	0.2
0.000949217	0.333333		0.0487094	0.2
0.059886	0.333333		0.00576479	0.2
0.00349651	0.333333		0.0176398	0.2
0.00756863	0.333333		0.00576479	0.2
0.0389793	0.333333		0.0176398	0.2
0.031037	0.333333		-0.018519	0.0869565
0.0317784	0.333333		-0.018519	0.0869565
0.0774646	0.333333		0.0259755	0.105263
-0.00879513	0.333333		0.0125788	0.105263
-0.0357699	0.333333		0.0259755	0.105263
0.0550598	0.285714		0.0125788	0.105263
0.0727594	0.285714		0.0909718	0.105263
0.0727594	0.285714		0.0312525	0.105263
0.0639487	0.285714		0.0909718	0.105263
0.0186921	0.285714		0.0312525	0.105263
0.0901511	0.285714		-0.0487902	0.105263
0.0639487	0.285714		0.047628	0.105263
0.081493	0.285714		-0.0487902	0.105263
-0.01789	0.4		0.047628	0.105263
0.319096	0.4		-0.0277796	0.105263
0.204534	0.4		0.027399	0.105263
0.0184401	0.4		-0.0277796	0.105263
0.256991	0.4		0.027399	0.105263
0.449448	0.4		-0.0579465	0.142857
0.0619641	0.25		0.146292	0.0666667
0.128071	0.25		-0.0117648	0.133333
0.12797	0.25		0	0.133333
0.0511881	0.25		0.0159155	0.133333
0.0952124	0.25		0.00865806	0.133333
0.11818	0.25		0.0191002	0.133333
0.586756	0.0645161		0	0.133333
0.754919	0.0645161		0.0028777	0.133333
0.287476	0.0833333		0.0107528	0.133333
0.0490596	0.0833333		0.0100503	0.133333
0.154782	0.0833333		0.0110194	0.133333
0.0140172	0.0833333		-0.00520834	0.133333
0.406164	0.333333		0.00734397	0.133333
0.134737	0.333333		0	0.133333
0.337898	0.333333		0.0330399	0.133333
0.348168	0.333333		0.0145281	0.133333
0.376119	0.333333		0.0108993	0.133333
0.385835	0.333333		0.00501254	0.133333
0.206117	0.333333		0.00703403	0.133333
-0.00653779	0.333333		0.0717153	0.0487805
-0.164179	0.333333		0.0312525	0.097561
-0.247663	0.333333		0.0312525	0.097561
-0.125504	0.333333		0.0378135	0.08
-0.180905	0.333333		0.0419815	0.08
-0.111237	0.333333		0.0378135	0.08
-0.19032	0.333333		0.0419815	0.08
0.0969872	0.333333		-0.00790518	0.0588235
0.20932	0.333333		-0.0156253	0.0588235
0.141052	0.333333		-0.00809721	0.0588235
0.123233	0.4		0.0076046	0.0588235
0.373346	0.4		0.129678	0.0588235
0.233615	0.4		0.0300775	0.0588235
0.0184372	0.285714		0	0.0588235
0.0489965	0.285714		-0.0209067	0.0588235
0.0232488	0.285714		0.0431722	0.0588235
0.0275626	0.285714		0	0.0588235
0.621872	0.333333		0.0141846	0.0588235
0.851953	0.333333		0.0411017	0.0588235
0.996645	0.333333		-0.0450568	0.0714286
0.0155042	0.4		0.0193231	0.0714286
0.0282143	0.333333		0.000717739	0.0714286
-0.0236853	0.333333		-0.0592174	0.0714286
0.103096	0.333333		-0.0450568	0.0714286
0.0972679	0.333333		0.0193231	0.0714286
0.0238675	0.222222		0.000717739	0.0714286
0.0296758	0.222222		-0.0592174	0.0714286
0.0528814	0.222222		0.0782522	0.08
0.359051	0.285714		0.0670107	0.08
0.426181	0.285714		0.0782522	0.08
0.397824	0.285714		0.0670107	0.08
0.447694	0.285714		0.513874	0.0416667
0.525466	0.285714		0.513874	0.0416667
0.529396	0.285714		-0.18585	0.08
1.24117	0.285714		0.0382258	0.0769231
1.45735	0.285714		0.0660846	0.0769231
1.68772	0.285714		0.0382258	0.0769231
1.64483	0.285714		0.0660846	0.0769231
1.59546	0.285714		-0.0406267	0.111111
1.6776	0.285714		-0.0800375	0.111111
0.42131	0.333333		-0.0406267	0.111111
0.516682	0.333333		-0.0800375	0.111111
0.495877	0.333333		-0.0262911	0.111111
0.499322	0.333333		0.00881439	0.111111
0.52981	0.333333		-0.0262911	0.111111
0.517296	0.333333		0.00881439	0.111111
0.998647	0.333333		0.00606575	0.08
1.00113	0.333333		0.0294902	0.08
1.0171	0.333333		0.00606575	0.08
1.08504	0.333333		0.0294902	0.08
0.911786	0.333333		-0.0732505	0.0740741
1.07473	0.333333		-0.0542769	0.0740741
0.657376	0.333333		-0.0552157	0.0740741
0.658712	0.333333		0.0698436	0.0740741
0.412959	0.333333		-0.0161554	0.0740741
0.764973	0.333333		-0.15171	0.0740741
0.580669	0.333333		-0.0725393	0.0740741
0.737907	0.333333		0.112973	0.0740741
0.868317	0.333333		-0.126675	0.0740741
0.992784	0.333333		0.0976385	0.0740741
1.01134	0.333333		0.178747	0.0740741
1.16836	0.333333		-0.187715	0.0740741
1.08819	0.333333		0.164613	0.0740741
1.08261	0.333333		0.164613	0.0740741
0.4099	0.133333		-0.0099787	0.0444444
0.182322	0.133333		0.0494249	0.0444444
-0.0119762	0.133333		0.0467271	0.0444444
-0.0240976	0.133333		0.00539085	0.0444444
0.108377	0.285714		0.133531	0.047619
0.116895	0.285714		-0.0235305	0.047619
0.0296994	0.333333		0.0654779	0.047619
0.311621	0.333333		-0.0145281	0.047619
0.535518	0.142857		0.0487902	0.285714
0.402458	0.142857		0.0723207	0.285714
0.145189	0.4		0.0723207	0.285714
0.16011	0.4		0.0444518	0.285714
0.0828155	0.4		0.065958	0.285714
0.0828155	0.4		0.065958	0.285714
-0.00628425	0.4		0.0618754	0.285714
0.0248376	0.4		0.081678	0.285714
0.051741	0.4		0.081678	0.285714
0.0968281	0.4		0.0606246	0.285714
0.0133464	0.4		0.0800427	0.285714
0.00857269	0.4		0.0800427	0.285714
0.0765294	0.4		0.0487902	0.285714
0.0867203	0.4		0.0723207	0.285714
0.00409565	0.4		0.0723207	0.285714
0.0411541	0.4		0.0444518	0.285714
0.0619283	0.4		0.065958	0.285714
0.0880846	0.4		0.065958	0.285714
0.107705	0.4		0.0618754	0.285714
0.132247	0.4		0.081678	0.285714
0.0220671	0.4		0.081678	0.285714
0.0662794	0.4		0.0606246	0.285714
-0.00500595	0.4		0.0800427	0.285714
0.00332742	0.4		0.0800427	0.285714
0.0554337	0.4		0.0719735	0.0408163
0.138922	0.4		0.0236107	0.142857
0.647119	0.4		0.0236107	0.08
0.767516	0.4		-0.0473559	0.08
0.952702	0.4		-0.0473559	0.08
0.962269	0.4		0.0498794	0.0526316
0.764806	0.4		0.0498794	0.08
1.01709	0.4		0.0138261	0.08
1.08156	0.4		0.0138261	0.08
1.13473	0.4		0.311436	0.0625
0.186756	0.285714		0.311436	0.0625
-0.00328408	0.285714		0.025222	0.117647
-0.282363	0.285714		0.025222	0.117647
0.132622	0.285714		0.0184946	0.0833333
-0.0310906	0.285714		0.0184946	0.0833333
-0.0130721	0.285714		0.0605305	0.181818
-0.0737662	0.285714		0.0605305	0.181818
0.0267157	0.285714		0.0490896	0.0606061
0.064843	0.285714		0.0115608	0.0606061
0.061142	0.285714		-0.00583092	0.0606061
0	0.285714		-0.00727276	0.0540541
0.0232092	0.285714		0.0353394	0.0540541
-0.187893	0.285714		-0.00727276	0.0540541
0.0394788	0.285714		0.0353394	0.0540541
-0.0845574	0.285714		0.00992564	0.0540541
-0.0196962	0.285714		0.0312525	0.0952381
-0.364039	0.285714		0.0303053	0.0952381
-0.201724	0.285714		0.0742253	0.08
-0.0993463	0.285714		0.0589138	0.08
-0.0460204	0.285714		-0.0111759	0.08
0.0183798	0.285714		0.119597	0.08
0.0785903	0.285714		0.0742253	0.08
0.110216	0.285714		0.0589138	0.08
0.11665	0.285714		-0.0111759	0.08
0.383826	0.333333		0.119597	0.08
0.342353	0.333333		0.117284	0.0526316
0.0762524	0.4		0.117284	0.0526316
0.488071	0.333333		0.16093	0.0571429
0.780116	0.333333		0.16093	0.0571429
-0.102654	0.4		-0.0702188	0.0645161
0.185142	0.4		0.0480092	0.0588235
-0.0512933	0.4		0.0480092	0.0588235
0.0307717	0.4		0.057304	0.0512821
0.268264	0.5		0.14425	0.0666667
0.356675	0.5		0.14425	0.0666667
0.317453	0.5		0.357552	0.0666667
0.284932	0.5		0.357552	0.0666667
0.434349	0.5		0.0309075	0.25
0.465875	0.5		0.127122	0.25
0.0460964	0.0769231		0.0309075	0.25
0.0705989	0.0769231		0.127122	0.25
0.173769	0.333333		-0.00843887	0.0540541
0.209918	0.333333		-0.00843887	0.0540541
0.231054	0.333333		0.00808186	0.0952381
0.360526	0.333333		-0.0417223	0.0952381
-0.0668087	0.333333		0.00808186	0.0952381
0.185717	0.333333		-0.0417223	0.0952381
0.075322	0.333333		0.0430918	0.08
0.242012	0.333333		0.0540672	0.0434783
0.11294	0.333333		0.110203	0.333333
0.208545	0.333333		0.248073	0.333333
0.517326	0.333333		0.332303	0.333333
0.652617	0.333333		0.415127	0.333333
0.820233	0.333333		0	0.333333
0.30973	0.4		-0.0311624	0.333333
0.377476	0.4		0.0552627	0.333333
0.366499	0.4		0.105588	0.333333
0.405465	0.4		0.0477418	0.142857
0.516216	0.4		0.255381	0.142857
0.661108	0.4		-0.0656802	0.142857
0.692246	0.4		-0.071459	0.142857
0.674377	0.4		0.233318	0.142857
0.547739	0.4		-0.0934095	0.142857
0.407347	0.333333		0.067102	0.0909091
0.631993	0.333333		0.133531	0.333333
0.252153	0.333333		0.0196006	0.285714
0.263815	0.333333		0.0392207	0.0540541
0.153703	0.333333		0.171272	0.125
0.188052	0.333333		0.194958	0.4
0.629866	0.4		0.0666926	0.4
0.561315	0.4		0.336472	0.333333
0.560432	0.4		0.336472	0.333333
0.074108	0.285714		0.470004	0.333333
0.0339016	0.285714		0.182322	0.333333
0.117783	0.285714		0.117783	0.333333
0.0377403	0.285714		0	0.333333
0.0205852	0.4		0.117783	0.333333
0.179687	0.4		0.117783	0.333333
0.0899989	0.333333		0.162228	0.0833333
0.161005	0.333333		0.0669657	0.0555556
0.153764	0.333333		0.00488999	0.2
0.123118	0.333333		0.04567	0.2
0.113182	0.333333		0.0115976	0.0526316
0.0841724	0.333333		0.0237965	0.142857
0.0539845	0.333333		0.0214698	0.117647
0.103134	0.333333		0.0536162	0.117647
0.138684	0.333333
0.108136	0.333333
0.090299	0.333333
0.0554719	0.333333
0.107174	0.285714
0.0661539	0.285714
0.12204	0.285714
0.0589076	0.285714
0.117633	0.285714
0.0600271	0.285714
0.0643079	0.4
-0.0111318	0.4
0.0397882	0.4
0.134059	0.222222
0.105993	0.222222
0.129744	0.222222
0.190841	0.222222
0.149317	0.222222
0.123081	0.142857
0.0562976	0.142857
0.0658004	0.142857
0.0904007	0.142857
0.0658004	0.142857
0.591724	0.4
0.773312	0.4
1.01386	0.4
1.06466	0.4
1.0042	0.4
-0.00588583	0.333333
0.0830666	0.333333
0.0592428	0.333333
0.0684678	0.333333
0.0162984	0.333333
0.0156253	0.333333
0.0425107	0.333333
-0.146742	0.333333
-0.00232288	0.25
0.121772	0.25
0.0023175	0.25
0.180521	0.25
0.0183913	0.25
0.108951	0.25
0.00462964	0.25
0.121772	0.25
0.0968498	1
0.151231	1
0.315081	1
0.113329	1
0.273293	1
0.0425596	1
0.150823	1
0.14842	1
0.102654	1
0.24686	1
0.233777	0.153846
0.232319	0.153846
0.0957071	0.047619
0.08183	0.047619
0.0184039	0.4
0.107631	0.5
0.994934	0.5
0.934309	0.5
0.195309	0.5
0.611469	0.5
0.668332	0.5
0.113867	0.5
0.403789	0.5
0.366177	0.5
0.232705	0.5
0.639323	0.5
0.40692	0.5
0.0883492	0.5
0.266372	0.5
0.138539	0.5
0.0528251	0.333333
0.0414329	0.285714
0.040468	0.222222
0.0547182	0.333333
0.0716623	0.333333
0.0537579	0.285714
0.0684027	0.222222
0.0653116	0.333333
0.0847486	0.333333
0.0637303	0.285714
0.0725264	0.222222
0.0695177	0.333333
0.0847486	0.333333
0.0692279	0.285714
0.0793617	0.222222
0.0837832	0.333333
0.1432	0.333333
0.175543	0.333333
0.266	0.4
0.231572	0.4
0.219383	0.4
0.0345468	0.142857
-0.0367699	0.142857
0.0191468	0.4
0.0277242	0.4
0.00487362	0.4
0.0647181	0.4
0.0352497	0.4
0.0284348	0.4
0.284482	0.4
0.301169	0.4
0.382847	0.4
0.583682	0.4
0.759987	0.4
0.808367	0.4
0.962224	0.4
0.991714	0.4
0.0867914	0.222222
0.188546	0.222222
0.296582	0.222222
0.390488	0.222222
0.476339	0.222222
0.336717	0.222222
0.339361	0.222222
0.101831	0.222222
0.0282372	0.25
-0.0546142	0.25
0.117376	0.25
0.0173415	0.25
-0.249427	0.5
0.437851	0.5
0.593905	0.5
0.377529	0.5
0.0167528	0.333333
0.0285841	0.333333
0.0502135	0.333333
0.0458814	0.333333
0.0485054	0.333333
0.0167439	0.333333
0.0255136	0.333333
0.0622356	0.333333
0.129805	0.333333
0.12636	0.333333
0.0746672	0.333333
0.0503923	0.333333
0.125502	0.0444444
0.0962168	0.0444444
0.179424	0.0444444
0.100802	0.0444444
0.436605	0.333333
0.0635134	0.333333
0.078422	0.222222
0.0896888	0.222222
0.0237541	0.222222
0.0501897	0.222222
0.386773	0.5
0.0961532	0.08
0.0594955	0.08
0.235035	0.08
0.120164	0.08
0.157629	0.333333
0.0930904	0.333333
0.162197	0.4
0.319061	0.4
0.357599	0.4
0.0609583	0.047619
0.0461061	0.047619
0.192586	0.047619
0.0684906	0.047619
0.543836	0.181818
0.644014	0.181818
0.622195	0.181818
0.611105	0.181818
0.0871167	0.181818
0.146718	0.181818
0.135741	0.181818
0.154331	0.181818
-0.0181605	0.0444444
0.0357607	0.166667
0.0162275	0.166667
-0.0127797	0.166667
0.013423	0.166667
0.00447428	0.166667
-0.0148518	0.166667
-0.0442333	0.166667
0.0293276	0.166667
0.0522662	0.08
0.0682431	0.08
1.02617	0.0487805
0.552379	0.0487805
0.489995	0.0434783
0.597059	0.0434783
0.628884	0.0307692
0.0183749	0.05
0.185658	0.05
0.144774	0.0606061
0.0256424	0.0606061
0.0252326	0.0606061
0.0186921	0.0606061
0.140773	0.0465116
0.0820714	0.0465116
0.19671	0.1
0.303186	0.1
-0.0209253	0.0487805
0.151515	0.0487805
0.0238519	0.0952381
0.0226679	0.0952381
0.0766933	0.2
0.0326441	0.2
0.0855812	0.2
0.0493642	0.2
0.0500038	0.2
0.0212607	0.2
2.06694	0.2
0.162515	0.2
-0.0259755	0.105263
-0.0161554	0.105263
0.0327898	0.105263
0.0111525	0.105263
0.16284	0.105263
0.0585942	0.105263
0.0728613	0.105263
0.0524902	0.105263
0.159507	0.105263
0.0291566	0.105263
0.0631789	0.105263
0.0591889	0.105263
-0.0796882	0.105263
0.0137933	0.105263
-0.0273055	0.105263
-0.297131	0.105263
0.259358	0.0666667
0.0234059	0.097561
0.0689255	0.097561
-0.0439427	0.0714286
0.0206581	0.0714286
0.0587961	0.0714286
0.0617377	0.0714286
0.0586521	0.0714286
0.033743	0.0714286
0.0288318	0.0714286
0.0358388	0.0714286
0.0339811	0.0588235
0.00582965	0.0588235
0.0669664	0.0588235
-0.0100746	0.0588235
0.00514131	0.0588235
0.0248889	0.0588235
0.00476431	0.0588235
-0.0131781	0.0588235
-0.0306688	0.0588235
-0.0386418	0.0588235
-0.00138362	0.0588235
0.0524464	0.0588235
0.112349	0.0416667
0.101314	0.0416667
0.212657	0.0769231
0.0565298	0.0769231
0.186848	0.0769231
0.0678685	0.0769231
0.141226	0.0740741
0.0321374	0.0740741
0.074108	0.0740741
0.0933319	0.0740741
-0.0139472	0.0740741
0.0195366	0.0740741
0.0314448	0.0740741
0.0118485	0.0740741
-0.00133422	0.0740741
-0.0406755	0.0740741
0.0242513	0.0740741
0.0749013	0.0740741
0.144708	0.0869565
0.0105821	0.0869565
0.40016	0.285714
0.245122	0.285714
0.238892	0.285714
0.121931	0.285714
0.232575	0.285714
0.224639	0.285714
0.116744	0.285714
0.219398	0.285714
0.213754	0.285714
0.115427	0.285714
0.220788	0.285714
0.213212	0.285714
0.112156	0.285714
0.231192	0.285714
0.219095	0.285714
0.106315	0.285714
0.219797	0.285714
0.208236	0.285714
0.102654	0.285714
0.210451	0.285714
0.199441	0.285714
0.101271	0.285714
0.209904	0.285714
0.198814	0.285714
0.104287	0.0408163
0.0413593	0.0555556
0.0023015	0.0555556
0.0393752	0.0555556
0.0760461	0.0555556
0.0335763	0.08
0.0575045	0.08
0.0665424	0.0540541
0.0545452	0.0952381
0.554505	0.0952381
0.0268128	0.08
-0.184061	0.08
0.00398442	0.08
-0.0264753	0.08
0.118736	0.08
-0.189452	0.08
0.135931	0.08
0.233055	0.08
0.0698526	0.0526316
0.066656	0.0526316
0.296595	0.0571429
-0.013519	0.0645161
0.19671	0.0512821
0.301019	0.0540541
0.167011	0.0540541
0.468024	0.0952381
0.184494	0.0952381
-0.134976	0.0952381
0.0896885	0.0952381
0.0565844	0.08
0.111605	0.285714
0.227766	0.285714
0.160436	0.285714
0.0647841	0.285714
0.287724	0.4
0.235549	0.4
0.0759826	0.4
0.078161	0.4
0.321584	0.222222
0.169899	0.5
0.259511	0.5
0.230524	0.5
0.0235305	0.5
0.112478	0.5
0.154151	0.5
0.114685	0.133333
0.17017	0.133333
-0.0205714	0.133333
-0.073859	0.133333
-0.11083	0.133333
0.0281746	0.133333
0.0877766	0.133333
0.0728192	0.133333
0.0164393	0.133333
-0.0222772	0.133333
0.0469876	0.5
0.0204884	0.5
0.0586868	0.5
0.15795	0.333333
0.254073	0.333333
0.417714	0.333333
0.587665	0.333333
0.17709	0.333333
0.358461	0.333333
0.493771	0.333333
0.582285	0.333333
-0.0501413	0.285714
0.0124483	0.4
0.0169458	0.142857
1.16301	0.0606061
0.284145	0.0606061
0.565314	0.0606061
0.138276	0.142857
0.300493	0.142857
0.140567	0.142857
0.0997477	0.142857
0.347862	0.142857
0.234278	0.142857
0.262569	0.0909091
0.0233849	0.285714
0.0251555	0.285714
0.0357387	0.285714
0.0215861	0.285714
0.0197841	0.285714
-0.0153179	0.285714
0.0125881	0.285714
-8.89e-06	0.285714
-0.017912	0.285714
-0.0230931	0.285714
0.0658713	0.333333
0.0557428	0.333333
0.126087	0.333333
0.140197	0.333333
0.169353	0.333333
0.0862327	0.333333
0.129875	0.333333
0.179254	0.333333
0.176238	0.333333
0.148668	0.333333
0.00174591	0.285714
0.0293693	0.285714
0.0462425	0.285714
-0.00530558	0.285714
-0.017729	0.285714
0.00500387	0.285714
-0.0126292	0.285714
-0.0126382	0.285714
-0.00757081	0.285714
-0.0151904	0.285714
0.141712	0.333333
0.0681311	0.333333
0.123453	0.333333
0.179903	0.333333
0.0990661	0.333333
0.0399018	0.333333
0.0238299	0.333333
0.0208808	0.333333
0.0119703	0.333333
0.00447669	0.333333
-0.248582	0.333333
-0.255264	0.285714
-0.0251269	0.666667
0.0870086	0.181818
0.108381	0.181818
0.172738	0.181818
0.117406	0.181818
0.0381013	0.181818
0.0456392	0.181818
0.134262	0.181818
0.0346126	0.181818
0.231802	0.0540541
0.0893405	0.4
0.223524	0.4
0.320748	0.4
0.251375	0.4
0.0782275	0.4
0.163798	0.4
0.274149	0.4
0.193615	0.4
0.0676889	0.125
0.126331	0.0454545
0.0234379	0.4
0.0279513	0.4
0.0283204	0.4
0.0318443	0.4
0.0476237	0.4
0.0213218	0.4
0.0182873	0.4
0.0249413	0.4
0.0291819	0.4
0.216296	0.5
0.109034	0.4
0.0223648	0.4
0.304037	0.4
0.354545	0.4
0.427906	0.4
0.466006	0.4
0.196088	0.4
0.259235	0.4
0.342258	0.4
0.343631	0.4
0.081153	0.333333
0.460292	0.333333
0.386523	0.333333
0.0548115	0.333333
0.143503	0.333333
0.230505	0.333333
0.38467	0.333333
0.354805	0.333333
0.0326213	0.0512821
0.0569807	0.0512821
-0.00740365	0.0512821
0.0268583	0.0512821
0.0672027	0.333333
0.613918	0.333333
0.194157	0.4
0.25746	0.4
0.328503	0.4
0.31121	0.4
0.0878522	0.333333
-0.180493	0.0555556
0.126193	0.2
2.0387	0.2
0.101096	0.5
0.157186	0.5
0.192904	0.5
0.210295	0.5
0.0971637	0.5
0.115513	0.5
0.133531	0.5
0.151231	0.5
0.0971637	0.5
0.151231	0.5
0.168623	0.5
0.185717	0.5
0.111226	0.5
0.187212	0.5
0.34484	0.5
0.302281	0.5
0.0953102	0.5
0.182322	0.5
0.360003	0.5
0.336472	0.5
0.336472	0.5
0.336472	0.5
0.494696	0.5
0.470004	0.5
0.0693611	0.5
0.11594	0.5
0.0821654	0.5
0.114536	0.5
0.186773	0.5
0.217205	0.5
0.200012	0.5
0.316002	0.5
0.372009	0.5
0.223412	0.5
0.342575	0.5
0.408307	0.5
0.245911	0.5
0.363297	0.5
0.43139	0.5
0.265895	0.4
0.329882	0.4
0.370374	0.4
0.195875	0.4
0.313658	0.4
0.395671	0.4
0.331777	0.4
0.435961	0.4
0.449996	0.4
0.449996	0.4
0.300754	0.4
0.485958	0.4
0.510826	0.4
0.496691	0.4
0.13077	0.4
0.205339	0.4
0.23484	0.4
0.240637	0.4
0.0906544	0.4
0.148923	0.4
0.203983	0.4
0.227514	0.4
0.247836	0.4
0.336472	0.4
0.362905	0.4
0.358548	0.4
0.17812	0.4
0.278203	0.4
0.351631	0.4
0.356046	0.4
-0.0480092	0.0333333
-0.0304592	0.0333333
0.0363676	0.0333333
0.00896867	0.0333333
-0.0176996	0.0333333
0.0178576	0.0333333
0.0311027	0.333333
-0.0498964	0.333333
0.0418403	0.333333
-0.00667304	0.333333
-0.00908734	0.333333
0.0534078	0.333333
0.0174401	0.333333
-0.0275078	0.333333
0.0523067	0.333333
0.0761588	0.333333
0.104187	0.333333
0.00955369	0.222222
0.0400451	0.222222
0.035243	0.222222
-0.0244539	0.222222
0.0302475	0.222222
0.00449906	0.222222
-0.020518	0.222222
0.00671895	0.222222
-0.0563411	0.222222
-0.0108424	0.222222
0.10658	0.222222
-0.0376456	0.222222
-0.0283026	0.222222
-0.0219333	0.222222
0.100456	0.222222
0.146378	0.222222
0.0969788	0.222222
0.184345	0.222222
0.209281	0.222222
0.0286443	0.222222
0.0529126	0.222222
0.115333	0.222222
0.0435698	0.222222
0.0127519	0.222222
0.152595	0.222222
0.160835	0.222222
0.0885649	0.222222
0.046957	0.222222
0.210881	0.222222
0.0591699	0.222222
0.0588957	0.117647
0.0174216	0.117647
0.250827	0.0363636
0.161571	0.0363636
-0.0448953	0.0363636
0.690903	0.0363636
0.232193	0.0363636
0.0670445	0.0363636
0.0300189	0.0363636
0.0978183	0.0363636
-0.022323	0.0152672
0.319821	0.0152672
0.0726132	0.0152672
0.567461	0.0152672
-0.00920054	0.0152672
0.33853	0.0152672
0.371256	0.0152672
0.507796	0.0152672
